# Supplementary material for: Life history stage explains behavior in a social network before and during the early breeding season in a cooperatively breeding bird
Source: PeerJ. 2020 Feb 10;8:e8302. doi: 10.7717/peerj.8302 (PMC7020825; doi:10.7717/peerj.8302)
Supplement: Supplemental Information 2 — This script will complete all analyses and draw all figures in this article. [file peerj-08-8302-s002.rmd]

+---
title: "Life history stage and behavior in a social network"
author: "A Tringali"
date: "May 8, 2019"
output: html_document
---

```{r setup, include=FALSE}
knitr::opts_chunk$set(echo = TRUE)
```

## R Markdown

This is an R Markdown document. Markdown is a simple formatting syntax for authoring HTML, PDF, and MS Word documents. For more details on using R Markdown see <http://rmarkdown.rstudio.com>.

When you click the **Knit** button a document will be generated that includes both content as well as the output of any embedded R code chunks within the document. 

#Load libraries
```{r}
library(readxl)
library(xlsx)
library(sna)
library(asnipe)
library(vegan)
library(car)
library(Rmisc)
library(RColorBrewer)
library(wesanderson)
library(ggplot2)
library(gridExtra)
library(plyr)
library(tidyr)
library(reshape2)
library(dplyr)
library(mosaic)
library(magicfor)
library(onewaytests)
library(lawstat)
library(beepr)
library(cowplot)
library(igraph)
library(MASS)
library(bbmle)
library(binom)
library(SRCS)
library(abind)
library(gdata)
```

Set working directory and read in attribute file
```{r}
#setwd("R:/Manuscripts/In Review/Tringali et al Life history stage social networks/Second Submission/For PeerJ/For Resubmission")

#Read in attribute data
attrib <- read_xlsx("LifeHistStageSNA_data_forPeerJ_20191120.xlsx", sheet = "Attribute Data")

#Check headers and make sure dates and factors coded correctly
#head(attrib)

attrib$LastCensusObs <- as.Date(attrib$LastCensusObs, format = "%d-%b-%y")

#Make sure factors are coded correctly
attrib$Sex <- factor(attrib$Sex, levels = c("F", "M"))
attrib$SC_2016 <- factor(attrib$SC_2016, levels = c("Breeder", "Dominant", "Helper"))
attrib$SC_2017 <- factor(attrib$SC_2017, levels = c("Breeder", "Dominant", "Helper"))
attrib$SC_2018 <- factor(attrib$SC_2018, levels = c("Breeder", "Dominant", "Helper"))
attrib$Reclass_Contents2018 <- factor(attrib$Reclass_Contents2018, levels = c("Breeder", "Dominant", "Helper"))
attrib$Terr2016 <- as.factor(attrib$Terr2016)
attrib$Terr2017 <- as.factor(attrib$Terr2017)
attrib$Terr2018 <- as.factor(attrib$Terr2018)
attrib$NearestPt2016 <- as.numeric(attrib$NearestPt2016)
attrib$NearestPt2017 <- as.numeric(attrib$NearestPt2017)
attrib$NearestPt2018 <- as.numeric(attrib$NearestPt2018)
attrib$NumAdjTerrs2016 <- as.numeric(attrib$NumAdjTerrs2016)
attrib$NumAdjTerrs2017 <- as.numeric(attrib$NumAdjTerrs2017)
attrib$NumAdjTerrs2018 <- as.numeric(attrib$NumAdjTerrs2018)
attrib$UniquePtsDetected2016 <- as.numeric(attrib$UniquePtsDetected2016)
attrib$UniquePtsDetected2017 <- as.numeric(attrib$UniquePtsDetected2017)
attrib$UniquePtsDetected2018 <- as.numeric(attrib$UniquePtsDetected2018)
attrib$Exclude2016 <- as.factor(attrib$Exclude2016)
attrib$Exclude2017 <- as.factor(attrib$Exclude2017)
attrib$Exclude2018 <- as.factor(attrib$Exclude2018)
```


Read in aggregation sampling metadata
```{r}
meta16 <- read_xlsx("LifeHistStageSNA_data_forPeerJ_20191120.xlsx", sheet = "2016AggMeta")
meta17 <- read_xlsx("LifeHistStageSNA_data_forPeerJ_20191120.xlsx", sheet = "2017AggMeta")
meta18 <- read_xlsx("LifeHistStageSNA_data_forPeerJ_20191120.xlsx", sheet = "2018AggMeta")

meta16$SurveyPoint <- as.numeric(meta16$SurveyPoint)
meta17$SurveyPoint <- as.numeric(meta17$SurveyPoint)
meta18$SurveyPoint <- as.numeric(meta18$SurveyPoint)

meta16$AggID <- as.factor(meta16$AggID)
meta17$AggID <- as.factor(meta17$AggID)
meta18$AggID <- as.factor(meta18$AggID)

meta16$TerrLoc <- as.factor(meta16$TerrLoc)
meta17$TerrLoc <- as.factor(meta17$TerrLoc)
meta18$TerrLoc <- as.factor(meta18$TerrLoc)
```


#Use lapply to format gbi data as matrices, get graphs, and calculate variables
```{r}
gbi_2016 <- read_xlsx("LifeHistStageSNA_data_forPeerJ_20191120.xlsx", sheet = "2016_GBI_all")
gbi_2017 <- read_xlsx("LifeHistStageSNA_data_forPeerJ_20191120.xlsx", sheet = "2017_GBI_all")
gbi_2018 <- read_xlsx("LifeHistStageSNA_data_forPeerJ_20191120.xlsx", sheet = "2018_GBI_all")

dim(gbi_2016)
dim(gbi_2017)
dim(gbi_2018)

gbi.list <- list(gbi_2016, gbi_2017, gbi_2018)
m.list <- lapply(gbi.list, function(x){
  x <- as.matrix(x) #save as matrix
  rownames(x) <- x[,1]; x
  x <- x[,-1];x
  x[x > 0.01] <- 1; x # If an individual was observed, 1
  x[is.na(x)] <- 0; x # else 0
  x <- x[,which(colSums(x)>2)] #Only include birds seen more than twice
})
gbi_2016 <- m.list[[1]]
gbi_2017 <- m.list[[2]]
gbi_2018 <- m.list[[3]]
#Now we have 3 individual by group matrices, saved as a list

#get a network for each matrix in the list (exclude incidental obs)
#adj2016 <- get_network(gbi_2016, data_format = "GBI", association_index = "SRI", locations = meta16$SurveyPoint[!is.na(meta16$SurveyPoint)])
#adj2017 <- get_network(gbi_2017, data_format = "GBI", association_index = "SRI", locations = meta17$SurveyPoint[!is.na(meta17$SurveyPoint)])

#get a network for each matrix in the list (include incidental obs)
adj2016 <- get_network(gbi_2016, data_format = "GBI", association_index = "SRI", locations = meta16$TerrLoc)
adj2017 <- get_network(gbi_2017, data_format = "GBI", association_index = "SRI", locations = meta17$TerrLoc)
adj2018 <- get_network(gbi_2018, data_format = "GBI", association_index = "SRI", locations = meta18$TerrLoc)
adjs=list(adj2016, adj2017, adj2018)
gs = lapply(adjs, function(x) graph_from_adjacency_matrix(x, "undirected", weighted = TRUE)) #the networks


##Plot
par(mfrow = c(1, 3), mar = c(1, 1, 1, 1)) #create a plotting aea with 1 row and two columns
for(i in 1:length(gs)){
  plot(gs[[i]], vertex.color = "gold1", vertex.size = 8, vertex.label = "")
}

#Calculate degree, betweenness and clustering coefficient
de <- lapply(gs, function(x) igraph::degree(x)) # degree centrality, number of adjacent edges, also called binary degree, number of associates
btwn_norm <- lapply(gs, function(x) igraph::betweenness(x, weights = 1/E(x)$weight, normalized = TRUE)) #Vertex betweenness centrality, how often you are on the shortest path btwn 2 others, normalized for number of vertices in network, make weight inverse of edge weight (https://twitter.com/mattjsilk/status/997029135548669957)
cc <- lapply(gs, function(x) igraph::transitivity(x, "local"))
cc[cc = 0] <- NA
cc[cc == "NaN"] <- NA

#Apply node names
names <- lapply(gs, function(x) V(x)$name)

##Create data frames for each year's networks
net_met_2016 <- data.frame(node.names = names[[1]], degree = de[[1]], be_norm = btwn_norm[[1]],
                           ClCoef = cc[[1]])
net_met_2017 <- data.frame(node.names = names[[2]], degree = de[[2]], be_norm = btwn_norm[[2]],
                           ClCoef = cc[[2]])
net_met_2018 <- data.frame(node.names = names[[3]], degree = de[[3]], be_norm = btwn_norm[[3]],
                           ClCoef = cc[[3]])

#Add metrics to attribute file
attrib$de_16 <- net_met_2016$degree[match(attrib$JayID, net_met_2016$node.names)]
attrib$benorm_16 <- net_met_2016$be_norm[match(attrib$JayID, net_met_2016$node.names)]
attrib$ClCoef_16 <- net_met_2016$ClCoef[match(attrib$JayID, net_met_2016$node.names)]
attrib$de_17 <- net_met_2017$degree[match(attrib$JayID, net_met_2017$node.names)]
attrib$benorm_17 <- net_met_2017$be_norm[match(attrib$JayID, net_met_2017$node.names)]
attrib$ClCoef_17 <- net_met_2017$ClCoef[match(attrib$JayID, net_met_2017$node.names)]
attrib$de_18 <- net_met_2018$degree[match(attrib$JayID, net_met_2018$node.names)]
attrib$benorm_18 <- net_met_2018$be_norm[match(attrib$JayID, net_met_2018$node.names)]
attrib$ClCoef_18 <- net_met_2018$ClCoef[match(attrib$JayID, net_met_2018$node.names)]
```


#What is the denominator for the simple ratio for each dyad for each year, rule of thumb is 20
```{r}
#Print max # obs, denominator, mean denominator, and % below 20, and draw histogram
for (i in 1:length(m.list)){
  gbi <- m.list[[i]]
  
  N <- ncol(gbi)
  both.seen <- matrix(apply(gbi,2,function(x) { colSums((x+gbi)>1) }),nrow=N,ncol=N)
  diag(both.seen) <- 0
  either.observed <- matrix(apply(gbi,2,function(x) { colSums((x+gbi)>0) }),nrow=N,ncol=N)
  
  SR_denoms <- upperTriangle(either.observed, diag = FALSE) #Find upper triangle of matrix when either member of diagonal was observed
  print(c("max colsum", max(colSums(gbi))))
  print(c("max denominator", max(SR_denoms)))
  print(c("mean denominator", mean(SR_denoms)))
  print(c("SE", sd(SR_denoms, na.rm=TRUE)/sqrt(length(SR_denoms[!is.na(SR_denoms)]))))
  print(c("prop < 20", length(SR_denoms[SR_denoms < 20])/length(SR_denoms)))
  hist(SR_denoms)
  abline(v=20, col = "red")
}

```
2016 ave denominator is 18 and 58% of dyads below cut off. 2017 20% dyads below cut off and 2018, 6%


#Create dataframes based on exclude criteria
```{r}
attrib2016 <- as.data.frame(attrib[attrib$Exclude2016 == "No",])
attrib2016 <- as.data.frame(attrib2016[!is.na(attrib2016$JayID) & !is.na(attrib2016$de_16) & !is.na(attrib2016$SC_2016),])
#write.xlsx(as.data.frame(attrib2016), "attrib_w_vars_2016inclusion.xlsx", sheetName = "Sheet1", col.names = TRUE, row.names = FALSE)

attrib2017 <- as.data.frame(attrib[attrib$Exclude2017 == "No",])
attrib2017 <- as.data.frame(attrib2017[!is.na(attrib2017$JayID) & !is.na(attrib2017$de_17) & !is.na(attrib2017$SC_2017),])
#write.xlsx(as.data.frame(attrib2017), "attrib_w_vars_2017inclusion.xlsx", sheetName = "Sheet1", col.names = TRUE, row.names = FALSE)

attrib2018 <- as.data.frame(attrib[attrib$Exclude2018 == "No",])
attrib2018 <- as.data.frame(attrib2018[!is.na(attrib2018$JayID) & !is.na(attrib2018$de_18) & !is.na(attrib2018$SC_2018),])
#write.xlsx(as.data.frame(attrib2018), "attrib_w_vars_2018inclusion.xlsx", sheetName = "Sheet1", col.names = TRUE, row.names = FALSE)
```


##Let's graph some data
```{r}
#First, let's manipulate the dataframe to make caluclating summary stats easier
#Make a copy of the data and save it as a dataframe
head(attrib2016)
str(attrib2016)
names(attrib2016)

attrib2016_2 <- as.data.frame(attrib2016)
names(attrib2016_2)

attrib2017_2 <- as.data.frame(attrib2017)
names(attrib2017_2)

attrib2018_2 <- as.data.frame(attrib2018)
names(attrib2018_2)

#Reorder so ID vars are first, and years are separate
attrib2016_2 <- attrib2016_2[, c("JayID", "Sex", "LastCensusObs",
                       "Terr2016", "NearestPt2016", "NumAdjTerrs2016", "SC_2016",
                       "UniquePtsDetected2016", "de_16", "benorm_16" , "ClCoef_16")]

attrib2017_2 <- attrib2017_2[, c("JayID", "Sex", "LastCensusObs",
                       "Terr2017", "NearestPt2017", "NumAdjTerrs2017", "SC_2017",
                       "UniquePtsDetected2017", "de_17", "benorm_17" , "ClCoef_17")]

attrib2018_2 <- attrib2018_2[, c("JayID", "Sex", "LastCensusObs",
                       "Terr2018", "NearestPt2018", "NumAdjTerrs2018", "SC_2018",
                       "UniquePtsDetected2018", "de_18", "benorm_18" , "ClCoef_18")]

#Get each metric on its own row
names(attrib2016_2)

melted16 <- melt(attrib2016_2, id.vars = c(names(attrib2016_2)[1:7]))
head(melted16)
names(melted16)[8] <- "Metric"
names(melted16)[9] <- "Val"

melted17 <- melt(attrib2017_2, id.vars = c(names(attrib2017_2)[1:7]))
head(melted17)
names(melted17)[8] <- "Metric"
names(melted17)[9] <- "Val"

melted18 <- melt(attrib2018_2, id.vars = c(names(attrib2018_2)[1:7]))
head(melted18)
names(melted18)[8] <- "Metric"
names(melted18)[9] <- "Val"


#Put variable year in its own column
melted16$Year <- rep(2016, length(melted16$JayID))
melted17$Year <- rep(2017, length(melted17$JayID))
melted18$Year <- rep(2018, length(melted18$JayID))

#Rename column headers
names(melted16) <- c("JayID", "Sex", "LastCensusObs", "Terr", "NearestPt", "NumAdjTerrs", "SC", "Metric", "Val", "Year" )
names(melted17) <- c("JayID", "Sex", "LastCensusObs", "Terr", "NearestPt", "NumAdjTerrs", "SC", "Metric", "Val", "Year" )
names(melted18) <- c("JayID", "Sex", "LastCensusObs", "Terr", "NearestPt", "NumAdjTerrs", "SC", "Metric", "Val", "Year" )

#Reorder them
melted16 <- melted16[c(1:3, 10, 4:9)]
melted17 <- melted17[c(1:3, 10, 4:9)]
melted18 <- melted18[c(1:3, 10, 4:9)]

#Take the year out of the variable names
#melt.list <- list(melted16, melted17, melted18)
melt.list <- list(melted17, melted18)
melt.list <- lapply(melt.list, function(x) {
  x$Metric <- as.character(x$Metric); x
  x$Metric[x$Metric == "de_16" | x$Metric == "de_17"| x$Metric == "de_18"] <- "degree"; x
  x$Metric[x$Metric == "benorm_16" | x$Metric == "benorm_17" | x$Metric == "benorm_18"] <- "benorm"; x
  x$Metric[x$Metric == "ClCoef_16" | x$Metric == "ClCoef_17" | x$Metric == "ClCoef_18"] <- "ClCoef"; x
  x$Metric[x$Metric == "UniquePtsDetected2016" | x$Metric == "UniquePtsDetected2017" | x$Metric == "UniquePtsDetected2018"] <- "UniquePtsDetected"; x
})

#melted16 <- melt.list[[1]]
#melted17 <- melt.list[[2]]
#melted18 <- melt.list[[3]]
melted17 <- melt.list[[1]]
melted18 <- melt.list[[2]]

#Rbind these to one melted table
#melted <- rbind(melted16, melted17, melted18)
melted <- rbind(melted17, melted18)
#Make sure social class, metric, and year are factors
melted$SC <- factor(melted$SC, levels = c("Breeder", "Dominant", "Helper"))
melted$Metric <- factor(melted$Metric, levels = c("degree", "benorm", "ClCoef", "UniquePtsDetected"))
#melted$Year <- factor(melted$Year, levels = c("2016", "2017", "2018"))
melted$Year <- factor(melted$Year, levels = c("2017", "2018"))
melted$Val <-as.numeric(melted$Val)
```

#Make a boxplot
```{r, fig.width = 8, fig.height = 6}
#Make nice labels
fac.labs <- c("degree" = "Degree", "benorm" = "Betweenness, normalized", "ClCoef" = "Clustering Coefficient", "UniquePtsDetected" = "Unique Points Detected")


#Group by variable, males and females plotted together
ggplot(melted[!is.na(melted$SC) & !is.na(melted$Metric),],
       aes(x = SC, y = Val, fill = Year)) +
  geom_boxplot() +
  scale_x_discrete(labels = c("Breeder", "Dominant", "Helper")) +  
  labs(x = "Social Class", y = "") +
  facet_wrap(~Metric, scales = "free", nrow = 2, labeller = labeller(Metric = fac.labs))  +
  scale_fill_grey(start = 0.5, end = 1, name = "Year", labels = c("2016", "2017", "2018"))

#Add sex
melted$ClassSexInt <- interaction(melted$Sex, melted$SC)

melted$Metric2 <- plyr::revalue(melted$Metric, fac.labs) #Make a new column with the nice labels to pass thru to the labeller

#png(file = "Fig2.Boxplots_stage.png")
Fig2 <- ggplot(melted[!is.na(melted$SC) & !is.na(melted$Metric) & !is.na(melted$ClassSexInt),],
       aes(x = SC, y = Val, fill = Sex)) +
  geom_boxplot() +
  scale_x_discrete(labels = c("Breeder", "Dominant", "Helper")) +  
  labs(x = "", y = "") +
  facet_grid(Metric2 ~ Year, scales = "free", labeller = labeller(Metric2 = label_wrap_gen(10))) +
  scale_fill_manual(values = c("gray100","gray50"), name = "Sex", labels = c("Female", "Male")) +
  theme(aspect.ratio = .25)
save_plot("Fig2.Boxplots_stage.png", Fig2, base_aspect_ratio = 3:4)
#dev.off("Fig2.Boxplots_stage.png", Fig2, base_aspect_ratio = 3:4)
```

#Take the truncated tables we melted, and use them to loop through everything more efficiently
```{r}
names(attrib2016_2) <- c("JayID", "Sex", "LastCensusObs", "Terr", "NearestPt", "NumAdjTerrs", "SC", "up", "de", "benorm", "ClCoef")
names(attrib2017_2) <- c("JayID", "Sex", "LastCensusObs", "Terr", "NearestPt", "NumAdjTerrs", "SC", "up", "de", "benorm", "ClCoef")
names(attrib2018_2) <- c("JayID", "Sex", "LastCensusObs", "Terr", "NearestPt", "NumAdjTerrs", "SC", "up", "de", "benorm", "ClCoef")

data_byyear <- list(attrib2016_2, attrib2017_2, attrib2018_2)
meta_byyear <- list(meta16, meta17, meta17)
```

#Sample sizes
#included in network
```{r}
dim(gbi_2016)
dim(gbi_2017)
dim(gbi_2018)

colnames(gbi_2016)
includedSC2016 <- attrib$JayID[match(colnames(gbi_2016), attrib$JayID)]
attrib[which(attrib$JayID %in% includedSC2016),] %>%
  group_by(SC_2016,Sex) %>%
  summarize(n = length(JayID))
attrib[which(!(includedSC2016 %in% attrib$JayID) & !is.na(attrib$SC_2016)),] %>%
  group_by(SC_2016,Sex, Exclude2016) %>%
  summarize(n = length(JayID))
"%notin%" <- Negate("%in%")
colnames(gbi_2016)[which(colnames(gbi_2016) %notin% attrib$JayID)]

colnames(gbi_2017)
includedSC2017 <- attrib$JayID[match(colnames(gbi_2017), attrib$JayID)]
attrib[which(attrib$JayID %in% includedSC2017),] %>%
  group_by(SC_2017,Sex) %>%
  summarize(n = length(JayID))
attrib[which(!(attrib$JayID %in% includedSC2017)),] %>%
  group_by(SC_2017,Sex, Exclude2017) %>%
  summarize(n = length(JayID))
colnames(gbi_2017)[which(colnames(gbi_2017) %notin% attrib$JayID)]

colnames(gbi_2018)
includedSC2018 <- attrib$JayID[match(colnames(gbi_2018), attrib$JayID)]
attrib[which(attrib$JayID %in% includedSC2018),] %>%
  group_by(SC_2018,Sex) %>%
  summarize(n = length(JayID))


includedSC2018 <- attrib$JayID[match(colnames(gbi_2018), attrib$JayID)]
attrib[which(attrib$JayID %notin% includedSC2018),] %>%
  group_by(SC_2018,Sex) %>%
  summarize(n = length(JayID))

colnames(gbi_2018)[which(colnames(gbi_2018) %notin% attrib$JayID)]

```

#analyzed
```{r}
for (d in 1:length(data_byyear)) {
  print(c("Female breeders:", length(data_byyear[[d]]$JayID[data_byyear[[d]]$Sex == "F" & data_byyear[[d]]$SC == "Breeder" &
                              !is.na(data_byyear[[d]]$SC) & !is.na(data_byyear[[d]]$de)])))
  print(c("Male breeders:", length(data_byyear[[d]]$JayID[data_byyear[[d]]$Sex == "M" & data_byyear[[d]]$SC == "Breeder" &
                              !is.na(data_byyear[[d]]$SC) & !is.na(data_byyear[[d]]$de)])))

  print(c("Female Dom:", length(data_byyear[[d]]$JayID[data_byyear[[d]]$Sex == "F" & data_byyear[[d]]$SC == "Dominant" &
                              !is.na(data_byyear[[d]]$SC) & !is.na(data_byyear[[d]]$de)])))
  print(c("Male Dom:", length(data_byyear[[d]]$JayID[data_byyear[[d]]$Sex == "M" & data_byyear[[d]]$SC == "Dominant" &
                              !is.na(data_byyear[[d]]$SC) & !is.na(data_byyear[[d]]$de)])))

  print(c("Female Helpers:", length(data_byyear[[d]]$JayID[!is.na(data_byyear[[d]]$SC) & data_byyear[[d]]$Sex == "F" &
                              data_byyear[[d]]$SC =="Helper" & !is.na(data_byyear[[d]]$de)])))
print(c("Male Helpers:", length(data_byyear[[d]]$JayID[data_byyear[[d]]$Sex == "M" & data_byyear[[d]]$SC == "Helper" &
                              !is.na(data_byyear[[d]]$SC) & !is.na(data_byyear[[d]]$de)])))

}

```


#Check for pre-existing diff in number of adj terrs and distance to sampling points
```{r}
for (d in 1:length(data_byyear)){
 model1b <- lm(NearestPt ~ SC, data = data_byyear[[d]])
  print(Anova(model1b))
  boxplot(NearestPt ~ SC, data = data_byyear[[d]][data_byyear[[d]]$NearestPt < 100 & data_byyear[[d]]$NumAdjTerrs > 1,])
  
  model1 <- lm(NumAdjTerrs ~ SC, data = data_byyear[[d]])
  print(Anova(model1))
  boxplot(NumAdjTerrs ~ SC, data = data_byyear[[d]][data_byyear[[d]]$NearestPt < 100 & data_byyear[[d]]$NumAdjTerrs > 1,])

    }

TukeyHSD(NearestPt ~ SC, data = data_byyear[[3]][data_byyear[[3]]$NearestPt < 100 & data_byyear[[3]]$NumAdjTerrs > 1,]) #which comparisons are driving the significance
TukeyHSD(NumAdjTerrs ~ SC, data = data_byyear[[3]][data_byyear[[3]]$NearestPt < 100 & data_byyear[[3]]$NumAdjTerrs > 1,]) #which comparisons are driving the significance

```
Dist to nearest point is diff in 2018, dominants are farther than helpers or breeders, breeders and helpers not signif diff.

#Check distributions of residuals, run levene's tests
```{r}
for(d in 1:length(data_byyear)) {
  #Unique Points
  hist(data_byyear[[d]]$up)
  up_mod <- aov(up ~ NearestPt + NumAdjTerrs + Sex*SC, data = data_byyear[[d]])
  print(shapiro.test(residuals(up_mod)))
  hist(residuals(up_mod))
  print(leveneTest(up ~ SC, data = data_byyear[[d]]))
  print(up_mod)
  print(TukeyHSD(up_mod, which = c("Sex", "SC", "Sex:SC")))

  hist(sqrt(data_byyear[[d]]$up))
  up_mod <- lm(sqrt(up) ~ NearestPt + NumAdjTerrs + SC*Sex, data = data_byyear[[d]])
  print(shapiro.test(residuals(up_mod)))
  hist(residuals(up_mod))
  print(leveneTest(sqrt(up) ~ SC, data = data_byyear[[d]]))
  
  #Degree
  hist(data_byyear[[d]]$de)
  de_mod <- lm(de ~ NearestPt + NumAdjTerrs + SC*Sex, data = data_byyear[[d]])
  print(shapiro.test(residuals(de_mod)))
  hist(residuals(de_mod))
  print(leveneTest(de ~ SC, data = data_byyear[[d]]))
  
  hist(sqrt(data_byyear[[d]]$de))
  de_mod <- lm(sqrt(de) ~ NearestPt + NumAdjTerrs + SC*Sex, data = data_byyear[[d]])
  print(shapiro.test(residuals(de_mod)))
  hist(residuals(de_mod))
  print(leveneTest(sqrt(de) ~ SC, data = data_byyear[[d]]))
  
  #Btwns
  hist(data_byyear[[d]]$benorm)
  be_mod <- lm(benorm ~ NearestPt + NumAdjTerrs + SC*Sex, data = data_byyear[[d]])
  print(shapiro.test(residuals(be_mod)))
  hist(residuals(be_mod))
  print(leveneTest(benorm ~ SC, data = data_byyear[[d]]))

  #Clustering Coeff
  hist(data_byyear[[d]]$ClCoef)
  cc_mod <- lm(ClCoef ~ NearestPt + NumAdjTerrs + SC*Sex, data = data_byyear[[d]])
  print(shapiro.test(residuals(cc_mod)))
  hist(residuals(cc_mod))
  print(leveneTest(ClCoef ~ SC, data = data_byyear[[d]]))
}
```
#Sqrt transformation helps degree and up

#Save observed values for comparisons we care about
```{r}
magic_for(silent = TRUE)

for (d in 1:(length(data_byyear))) {
 
  #Degree
  model_de <- aov(de ~ NearestPt + NumAdjTerrs + Sex + SC + Sex*SC, data = data_byyear[[d]])
  De_LeveneF <- leveneTest(de ~ SC, data = data_byyear[[d]])$'F value'[1]

  D_B_De_diff_obs <- TukeyHSD(model_de, which = c("Sex", "SC", "Sex:SC"))$SC[1,1]
  H_D_De_diff_obs <- TukeyHSD(model_de, which = c("Sex", "SC", "Sex:SC"))$SC[3,1]
  H_B_De_diff_obs <- TukeyHSD(model_de, which = c("Sex", "SC", "Sex:SC"))$SC[2,1]
  MH_FH_De_diff_obs  <- TukeyHSD(model_de, which = c("Sex", "SC", "Sex:SC"))$`Sex:SC`[15,1]

  D_B_De_CI_lower <- TukeyHSD(model_de, which = c("Sex", "SC", "Sex:SC"))$SC[1,2]
  H_D_De_CI_lower <- TukeyHSD(model_de, which = c("Sex", "SC", "Sex:SC"))$SC[3,2]
  H_B_De_CI_lower <- TukeyHSD(model_de, which = c("Sex", "SC", "Sex:SC"))$SC[2,2]
  MH_FH_De_CI_lower  <- TukeyHSD(model_de, which = c("Sex", "SC", "Sex:SC"))$`Sex:SC`[15,2]

  D_B_De_CI_upper <- TukeyHSD(model_de, which = c("Sex", "SC", "Sex:SC"))$SC[1,3]
  H_D_De_CI_upper <- TukeyHSD(model_de, which = c("Sex", "SC", "Sex:SC"))$SC[3,3]
  H_B_De_CI_upper <- TukeyHSD(model_de, which = c("Sex", "SC", "Sex:SC"))$SC[2,3]
  MH_FH_De_CI_upper  <- TukeyHSD(model_de, which = c("Sex", "SC", "Sex:SC"))$`Sex:SC`[15,3]
  
  D_B_De_plusmin <- D_B_De_diff_obs - D_B_De_CI_lower
  H_D_De_plusmin <- H_D_De_diff_obs - H_D_De_CI_lower
  H_B_De_plusmin <- H_B_De_diff_obs - H_B_De_CI_lower
  MH_FH_De_plusmin <- MH_FH_De_diff_obs - MH_FH_De_CI_lower
  
  #Betweenness
  model_be <- aov(benorm ~ NearestPt + NumAdjTerrs + Sex + SC + Sex*SC, data = data_byyear[[d]])
  Be_LeveneF <- leveneTest(benorm ~ SC, data = data_byyear[[d]])$'F value'[1]

  D_B_Be_diff_obs <- TukeyHSD(model_be, which = c("Sex", "SC", "Sex:SC"))$SC[1,1]
  H_D_Be_diff_obs <- TukeyHSD(model_be, which = c("Sex", "SC", "Sex:SC"))$SC[3,1]
  H_B_Be_diff_obs <- TukeyHSD(model_be, which = c("Sex", "SC", "Sex:SC"))$SC[2,1]
  DomM_DomF_Be_diff_obs <- TukeyHSD(model_be, which = c("Sex", "SC", "Sex:SC"))$`Sex:SC`[10,1]
  HlprM_HlprF_Be_diff_obs <- TukeyHSD(model_be, which = c("Sex", "SC", "Sex:SC"))$`Sex:SC`[15,1]

  D_B_Be_CI_lower <- TukeyHSD(model_be, which = c("Sex", "SC", "Sex:SC"))$SC[1,2]
  H_D_Be_CI_lower <- TukeyHSD(model_be, which = c("Sex", "SC", "Sex:SC"))$SC[3,2]
  H_B_Be_CI_lower <- TukeyHSD(model_be, which = c("Sex", "SC", "Sex:SC"))$SC[2,2]
  #DomM_DomF_Be_CI_lower <- TukeyHSD(model_be, which = c("Sex", "SC", "Sex:SC"))$`Sex:SC`[10,2]
  HlprM_HlprF_Be_CI_lower <- TukeyHSD(model_be, which = c("Sex", "SC", "Sex:SC"))$`Sex:SC`[15,2]

  D_B_Be_CI_upper <- TukeyHSD(model_be, which = c("Sex", "SC", "Sex:SC"))$SC[1,3]
  H_D_Be_CI_upper <- TukeyHSD(model_be, which = c("Sex", "SC", "Sex:SC"))$SC[3,3]
  H_B_Be_CI_upper <- TukeyHSD(model_be, which = c("Sex", "SC", "Sex:SC"))$SC[2,3]
  #DomM_DomF_Be_CI_upper <- TukeyHSD(model_be, which = c("Sex", "SC", "Sex:SC"))$`Sex:SC`[10,3]
  HlprM_HlprF_Be_CI_upper <- TukeyHSD(model_be, which = c("Sex", "SC", "Sex:SC"))$`Sex:SC`[15,3]
  
  D_B_Be_plusmin <- D_B_Be_diff_obs - D_B_Be_CI_lower
  H_D_Be_plusmin <- H_D_Be_diff_obs - H_D_Be_CI_lower
  H_B_Be_plusmin <- H_B_Be_diff_obs - H_B_Be_CI_lower
  HlprM_HlprF_Be_plusmin <- HlprM_HlprF_Be_diff_obs - HlprM_HlprF_Be_CI_lower
  
  #Clustering Coefficient
  modelcc <- aov(ClCoef ~ NearestPt + NumAdjTerrs + Sex + SC + Sex*SC, data = data_byyear[[d]])
  CC_LeveneF <- leveneTest(ClCoef ~ SC, data = data_byyear[[d]])$'F value'[1]
  
  D_B_CC_diff_obs <- TukeyHSD(modelcc, which = c("Sex", "SC", "Sex:SC"))$SC[1,1]
  H_D_CC_diff_obs <- TukeyHSD(modelcc, which = c("Sex", "SC", "Sex:SC"))$SC[3,1]
  H_B_CC_diff_obs <- TukeyHSD(modelcc, which = c("Sex", "SC", "Sex:SC"))$SC[2,1]
  #BrdrM_BrdrF_CC_diff_obs <- TukeyHSD(modelcc, which = c("Sex", "SC", "Sex:SC"))$`Sex:SC`[1,1]
  HlprM_HlprF_CC_diff_obs <- TukeyHSD(modelcc, which = c("Sex", "SC", "Sex:SC"))$`Sex:SC`[15,1]

  D_B_CC_CI_lower <- TukeyHSD(modelcc, which = c("Sex", "SC", "Sex:SC"))$SC[1,2]
  H_D_CC_CI_lower <- TukeyHSD(modelcc, which = c("Sex", "SC", "Sex:SC"))$SC[3,2]
  H_B_CC_CI_lower <- TukeyHSD(modelcc, which = c("Sex", "SC", "Sex:SC"))$SC[2,2]
  #BrdrM_BrdrF_CC_CI_lower <- TukeyHSD(modelcc, which = c("Sex", "SC", "Sex:SC"))$`Sex:SC`[1,2]
  HlprM_HlprF_CC_CI_lower <- TukeyHSD(modelcc, which = c("Sex", "SC", "Sex:SC"))$`Sex:SC`[15,2]

  D_B_CC_CI_upper <- TukeyHSD(modelcc, which = c("Sex", "SC", "Sex:SC"))$SC[1,3]
  H_D_CC_CI_upper <- TukeyHSD(modelcc, which = c("Sex", "SC", "Sex:SC"))$SC[3,3]
  H_B_CC_CI_upper <- TukeyHSD(modelcc, which = c("Sex", "SC", "Sex:SC"))$SC[2,3]
  #BrdrM_BrdrF_CC_CI_upper <- TukeyHSD(modelcc, which = c("Sex", "SC", "Sex:SC"))$`Sex:SC`[1,3]
  HlprM_HlprF_CC_CI_upper <- TukeyHSD(modelcc, which = c("Sex", "SC", "Sex:SC"))$`Sex:SC`[15,3]
  
  D_B_CC_plusmin <- D_B_CC_diff_obs - D_B_CC_CI_lower
  H_D_CC_plusmin <- H_D_CC_diff_obs - H_D_CC_CI_lower
  H_B_CC_plusmin <- H_B_CC_diff_obs - H_B_CC_CI_lower
  #BrdrM_BrdrF_CC_diff_obs - BrdrM_BrdrF_CC_CI_lower
  HlprM_HlprF_CC_plusmin <- HlprM_HlprF_CC_diff_obs - HlprM_HlprF_CC_CI_lower
  
  #Levene's Tests
  De_LeveneF <- leveneTest(de ~ SC, data = data_byyear[[d]])$'F value'[1]
  Be_LeveneF <- leveneTest(benorm ~ SC, data = data_byyear[[d]])$'F value'[1]
  CC_LeveneF <- leveneTest(ClCoef ~ SC, data = data_byyear[[d]])$'F value'[1]
  UP_LeveneF <- leveneTest(up ~ SC, data = data_byyear[[d]])$'F value'[1]
  
  #Save the observed values
  put(D_B_De_diff_obs, D_B_De_plusmin, H_D_De_diff_obs, H_D_De_plusmin, H_B_De_diff_obs, H_B_De_plusmin, MH_FH_De_diff_obs, MH_FH_De_plusmin,
        D_B_Be_diff_obs, D_B_Be_plusmin, H_D_Be_diff_obs,H_D_Be_plusmin, H_B_Be_diff_obs, H_B_Be_plusmin, HlprM_HlprF_Be_diff_obs,
        HlprM_HlprF_Be_plusmin,
        D_B_CC_diff_obs, D_B_CC_plusmin,  H_D_CC_diff_obs, H_D_CC_plusmin, H_B_CC_diff_obs, H_B_CC_plusmin, HlprM_HlprF_CC_diff_obs,
        HlprM_HlprF_CC_plusmin,
        De_LeveneF, Be_LeveneF, CC_LeveneF, UP_LeveneF)

}

obsVals <- magic_result_as_dataframe()
write.xlsx(obsVals, "20191120_ObsValues.xlsx", row.names = TRUE)
obsdiffs <- obsVals[,c(seq(2, 24, 2), 26, 27, 28, 29)]
```

#2018 results very different than other 2 years, check and exclude dominants since so few
```{r}
  #Levene's Tests
leveneTest(de ~ SC, data = attrib2018_2[attrib2018_2$SC == "Breeder" | attrib2018_2$SC == "Helper",])
leveneTest(benorm ~ SC, data = attrib2018_2[attrib2018_2$SC == "Breeder" | attrib2018_2$SC == "Helper",])
leveneTest(ClCoef ~ SC, data = attrib2018_2[attrib2018_2$SC == "Breeder" | attrib2018_2$SC == "Helper",])
leveneTest(up ~ SC, data = attrib2018_2[attrib2018_2$SC == "Breeder" | attrib2018_2$SC == "Helper",])
```
#Nope, F values pretty similar

#2016 ~Skip, network not robust
Test for significance using 1000 data stream permutations. Takes ~ 10 minutes to run, great time to take a break!
```{r}
#Get p networks from data stream permutation
p <- 1000 #Define number of permutations

rand_nets <- network_permutation(gbi_2016, data_format = "GBI", permutations = p, returns = 1, association_index = "SRI", locations = meta16$TerrLoc, within_location = TRUE) #control for location by specifiying survey point for each aggragation and randomizing within


#Create an empty array to hold social network metrics from each of p permutations
rand_netmets <- as.data.frame(net_met_2016)
rand_netmets$SC <- attrib$SC_2016[match(rand_netmets$node.names, attrib$JayID)]
rand_netmets$Sex <- attrib$Sex[match(rand_netmets$node.names, attrib$JayID)]
rand_netmets$NearestPt <- attrib$NearestPt2016[match(rand_netmets$node.names, attrib$JayID)]
rand_netmets$NumAdjTerrs <- attrib$NumAdjTerrs2016[match(rand_netmets$node.names, attrib$JayID)]
rand_netmets$degree <- rep(NA, length(rand_netmets$node.names))
rand_netmets$be_norm <- rep(NA, length(rand_netmets$node.names))
rand_netmets$ClCoef <- rep(NA, length(rand_netmets$node.names))
rand_data <- replicate(n = p, rand_netmets, simplify = FALSE)


#Call magic_for to save the outputs as a dataframe
magic_for(silent = TRUE)

for (i in c(1:p)) {

  #Graph the random network
  g = graph_from_adjacency_matrix(rand_nets[i,,], "undirected", weighted = TRUE) 
  
  #Calculate degree, betweenness and clustering coefficient
  de <- igraph::degree(g) # degree centrality, number of adjacent edges, also called binary degree, number of associates
  btwn_norm <- igraph::betweenness(g, normalized = TRUE) #Vertex betweenness centrality, how often you are on the shortest path btwn 2 others, normalized for number of vertices in network
  cc <- igraph::transitivity(g, "local")
  cc[cc = 0] <- NA
  
  rand_data[[i]]$degree <- de
  rand_data[[i]]$be_norm <- btwn_norm
  rand_data[[i]]$ClCoef <- cc

  
  ##Define the models
  randmodelde <- aov(degree ~ NearestPt + NumAdjTerrs + Sex + SC + Sex*SC, data = rand_data[[i]])
  randmodelbe <- aov(be_norm ~ NearestPt + NumAdjTerrs + Sex + SC + Sex*SC, data = rand_data[[i]])
  randmodelcc <- aov(ClCoef ~ NearestPt + NumAdjTerrs + Sex + SC + Sex*SC, data = rand_data[[i]])
  
  ##Homogeneity of Variances
  De_LeveneF_rand <- leveneTest(degree ~ SC, data = rand_data[[i]])$'F value'[1]
  Be_LeveneF_rand <- leveneTest(be_norm ~ SC, data = rand_data[[i]])$'F value'[1]
  CC_LeveneF_rand <- leveneTest(ClCoef ~ SC, data = rand_data[[i]])$'F value'[1]
 
  TukeyHSD(randmodelcc, which = c("Sex", "SC", "Sex:SC")) 
 
  ##Degree
  D_B_De_diff_rand <- TukeyHSD(randmodelde, which = c("Sex", "SC", "Sex:SC"))$SC[1,1]
  H_D_De_diff_rand <- TukeyHSD(randmodelde, which = c("Sex", "SC", "Sex:SC"))$SC[3,1]
  H_B_De_diff_rand <- TukeyHSD(randmodelde, which = c("Sex", "SC", "Sex:SC"))$SC[2,1]
  MH_FH_De_diff_rand <- TukeyHSD(randmodelde, which = c("Sex", "SC", "Sex:SC"))$`Sex:SC`[15,1]
  
  ##Betweenness
  D_B_Be_diff_rand <- TukeyHSD(randmodelbe, which = c("Sex", "SC", "Sex:SC"))$SC[1,1]
  H_D_Be_diff_rand <- TukeyHSD(randmodelbe, which = c("Sex", "SC", "Sex:SC"))$SC[3,1]
  H_B_Be_diff_rand <- TukeyHSD(randmodelbe, which = c("Sex", "SC", "Sex:SC"))$SC[2,1]
  DomM_DomF_Be_diff_rand <- TukeyHSD(randmodelbe, which = c("Sex", "SC", "Sex:SC"))$`Sex:SC`[10,1]
  HlprM_HlprF_Be_diff_rand <- TukeyHSD(randmodelbe, which = c("Sex", "SC", "Sex:SC"))$`Sex:SC`[15,1]
  
  ##Clustering Coefficient
  D_B_CC_diff_rand <- TukeyHSD(randmodelcc, which = c("Sex", "SC", "Sex:SC"))$SC[1,1]
  H_D_CC_diff_rand <- TukeyHSD(randmodelcc, which = c("Sex", "SC", "Sex:SC"))$SC[3,1]
  H_B_CC_diff_rand <- TukeyHSD(randmodelcc, which = c("Sex", "SC", "Sex:SC"))$SC[2,1]
  HlprM_HlprF_CC_diff_rand <- TukeyHSD(randmodelcc, which = c("Sex", "SC", "Sex:SC"))$`Sex:SC`[15,1]
  
  
  put(D_B_De_diff_rand, H_D_De_diff_rand, H_B_De_diff_rand, MH_FH_De_diff_rand, 
        D_B_Be_diff_rand, H_D_Be_diff_rand, H_B_Be_diff_rand, HlprM_HlprF_Be_diff_rand,
        D_B_CC_diff_rand, H_D_CC_diff_rand, H_B_CC_diff_rand, HlprM_HlprF_CC_diff_rand,
        De_LeveneF_rand, Be_LeveneF_rand, CC_LeveneF_rand)
}

randresults16 <- magic_result_as_dataframe()
beep(sound = 8)
  
```

##Calculate the p-values
```{r}
#Combine the observed values into a vector, making sure is order is same as randomized data outputs
obsdiffs <- obsVals[,c(1, seq(2, 24, 2), 26, 27, 28)]
obsvals <- obsdiffs[1,] #the first row contains data for 2016
colnames(obsvals) <- colnames(randresults16[1:16])  #check before you run this!

randresults16 <- rbind.data.frame(randresults16[,1:ncol(randresults16)], obsvals) #paste the observed values at the end of the df holding the random values

pvals<- sapply(randresults16[1:1001,], function(x) length(which(x[1:1000] > x[1001]))) / p  #count # times rand > = obs, divide by number of permutations, 1 tailed test, for CC, subtract from one (do in excel) because predicted diff is in opposite direction (except for male and female helper comparison)
pvals2<- sapply(randresults16[1:1001,], function(x) length(which(x[1:1000] < x[1001]))) / p
randresults16<- rbind.data.frame(randresults16, pvals, pvals2)

means <- sapply(randresults16[1:1000,], mean)
CI95 <- sapply(randresults16[1:1000,], function(x) {1.96*sd(x)/sqrt(1000)})

randresults16<- rbind.data.frame(randresults16, means, CI95)
rownames(randresults16) <- c(1:p, "obs", "pval", "pval2", "rand_means", "rand_CI95")

#write these to excel
write.xlsx(randresults16, "20190920_RandResults16_All_withinlocs.xlsx", row.names = TRUE)
beep(sound = "coin")
```

Graph the distribution of the random values with the obs value, then save to pdf
```{r}
for (j in 1:ncol(randresults16)) {
  print( 
   ggplot(NULL, aes(x = randresults16[c(1:p),colnames(randresults16)[j]])) + #restrict to rows with random values
   geom_histogram(fill = "white", colour = "black") +
    geom_vline(xintercept = randresults16[c(p+1),colnames(randresults16)[j]], col = "red") + #draw a red line at the obs value 
    annotate("text", x = randresults16[c(1001),colnames(randresults16)[j]], y = 100, 
             label = paste(" p = ", randresults16[c(p + 2),colnames(randresults16)[j]]), hjust = 0) + #print the p-value next to the red line
    xlim(min(randresults16[c(1:p + 1),colnames(randresults16)[j]]), max(randresults16[c(1:1001),colnames(randresults16)[j]])) + #set xlims
    xlab(colnames(randresults16)[j]) +
    ylab("count")
  )
}

#Save graphs to pdf
pdf(file = "20190920_distributions16_All_withinlocs.pdf", paper = "USr")
for (j in 1:ncol(randresults16)) {
  
   print(ggplot(NULL, aes(x = randresults16[c(1:p),colnames(randresults16)[j]])) + #restrict to rows with random values
   geom_histogram(fill = "white", colour = "black") +
    geom_vline(xintercept = randresults16[c(p+1),colnames(randresults16)[j]], col = "red") + #draw a red line at the obs value 
    annotate("text", x = randresults16[c(1001),colnames(randresults16)[j]], y = 100, 
             label = paste(" p = ", randresults16[c(p + 2),colnames(randresults16)[j]]), hjust = 0) + #print the p-value next to the red line
    xlim(min(randresults16[c(1:p + 1),colnames(randresults16)[j]]), max(randresults16[c(1:1001),colnames(randresults16)[j]])) + #set xlims
    xlab(colnames(randresults16)[j]) +
    ylab("count"))
}

dev.off()
```


#2017
Test for significance using 1000 data stream permutations. Takes ~ 10 minutes to run, great time to take a break!
```{r}
#Get p networks from data stream permutation
p <- 1000 #Define number of permutations

rand_nets <- network_permutation(gbi_2017, data_format = "GBI", permutations = p, returns = 1, association_index = "SRI",
                                 locations = meta17$TerrLoc, within_location = TRUE) #control for location by specifiying survey point for each aggragation and randomizing within


#Create an empty array to hold social network metrics from each of p permutations
rand_netmets <- as.data.frame(net_met_2017)
rand_netmets$SC <- attrib$SC_2017[match(rand_netmets$node.names, attrib$JayID)]
rand_netmets$Sex <- attrib$Sex[match(rand_netmets$node.names, attrib$JayID)]
rand_netmets$NearestPt <- attrib$NearestPt2017[match(rand_netmets$node.names, attrib$JayID)]
rand_netmets$NumAdjTerrs <- attrib$NumAdjTerrs2017[match(rand_netmets$node.names, attrib$JayID)]
rand_netmets$degree <- rep(NA, length(rand_netmets$node.names))
rand_netmets$be_norm <- rep(NA, length(rand_netmets$node.names))
rand_netmets$ClCoef <- rep(NA, length(rand_netmets$node.names))
rand_data <- replicate(n = p, rand_netmets, simplify = FALSE)


#Call magic_for to save the outputs as a dataframe
magic_for(silent = TRUE)

for (i in c(1:p)) {
 
  #Graph the random network
  g = graph_from_adjacency_matrix(rand_nets[i,,], "undirected", weighted = TRUE) 
  
  #Calculate degree, betweenness and clustering coefficient
  de <- igraph::degree(g) # degree centrality, number of adjacent edges, also called binary degree, number of associates
  btwn_norm <- igraph::betweenness(g, weights = 1/E(g)$weight, normalized = TRUE) #Vertex betweenness centrality, how often you are on the shortest path btwn 2 others, normalized for number of vertices in network
  cc <- igraph::transitivity(g, "local")
  cc[cc = 0] <- NA
  
  rand_data[[i]]$degree <- de
  rand_data[[i]]$be_norm <- btwn_norm
  rand_data[[i]]$ClCoef <- cc

  
  ##Define the models
  randmodelde <- aov(degree ~ NearestPt + NumAdjTerrs + Sex + SC + Sex*SC, data = rand_data[[i]])
  randmodelbe <- aov(be_norm ~ NearestPt + NumAdjTerrs + Sex + SC + Sex*SC, data = rand_data[[i]])
  randmodelcc <- aov(ClCoef ~ NearestPt + NumAdjTerrs + Sex + SC + Sex*SC, data = rand_data[[i]])
  
  ##Homogeneity of Variances
  De_LeveneF_rand <- leveneTest(degree ~ SC, data = rand_data[[i]])$'F value'[1]
  Be_LeveneF_rand <- leveneTest(be_norm ~ SC, data = rand_data[[i]])$'F value'[1]
  CC_LeveneF_rand <- leveneTest(ClCoef ~ SC, data = rand_data[[i]])$'F value'[1]
 
  TukeyHSD(randmodelcc, which = c("Sex", "SC", "Sex:SC")) 
 
  ##Degree
  D_B_De_diff_rand <- TukeyHSD(randmodelde, which = c("Sex", "SC", "Sex:SC"))$SC[1,1]
  H_D_De_diff_rand <- TukeyHSD(randmodelde, which = c("Sex", "SC", "Sex:SC"))$SC[3,1]
  H_B_De_diff_rand <- TukeyHSD(randmodelde, which = c("Sex", "SC", "Sex:SC"))$SC[2,1]
  MH_FH_De_diff_rand <- TukeyHSD(randmodelde, which = c("Sex", "SC", "Sex:SC"))$`Sex:SC`[15,1]
  
  ##Betweenness
  D_B_Be_diff_rand <- TukeyHSD(randmodelbe, which = c("Sex", "SC", "Sex:SC"))$SC[1,1]
  H_D_Be_diff_rand <- TukeyHSD(randmodelbe, which = c("Sex", "SC", "Sex:SC"))$SC[3,1]
  H_B_Be_diff_rand <- TukeyHSD(randmodelbe, which = c("Sex", "SC", "Sex:SC"))$SC[2,1]
  DomM_DomF_Be_diff_rand <- TukeyHSD(randmodelbe, which = c("Sex", "SC", "Sex:SC"))$`Sex:SC`[10,1]
  HlprM_HlprF_Be_diff_rand <- TukeyHSD(randmodelbe, which = c("Sex", "SC", "Sex:SC"))$`Sex:SC`[15,1]
  
  ##Clustering Coefficient
  D_B_CC_diff_rand <- TukeyHSD(randmodelcc, which = c("Sex", "SC", "Sex:SC"))$SC[1,1]
  H_D_CC_diff_rand <- TukeyHSD(randmodelcc, which = c("Sex", "SC", "Sex:SC"))$SC[3,1]
  H_B_CC_diff_rand <- TukeyHSD(randmodelcc, which = c("Sex", "SC", "Sex:SC"))$SC[2,1]
  HlprM_HlprF_CC_diff_rand <- TukeyHSD(randmodelcc, which = c("Sex", "SC", "Sex:SC"))$`Sex:SC`[15,1]
  
  
  put(D_B_De_diff_rand, H_D_De_diff_rand, H_B_De_diff_rand, MH_FH_De_diff_rand, 
        D_B_Be_diff_rand, H_D_Be_diff_rand, H_B_Be_diff_rand, HlprM_HlprF_Be_diff_rand,
        D_B_CC_diff_rand, H_D_CC_diff_rand, H_B_CC_diff_rand, HlprM_HlprF_CC_diff_rand,
        De_LeveneF_rand, Be_LeveneF_rand, CC_LeveneF_rand)
}

randresults17 <- magic_result_as_dataframe()
beep(sound = 8)
  
```

##Calculate the p-values
```{r}
#Combine the observed values into a vector, making sure is order is same as randomized data outputs
obsdiffs <- obsVals[,c(1, seq(2, 24, 2), 26, 27, 28)]
obsvals <- obsdiffs[2,] #the second row contains data for 2017
colnames(obsvals) <- colnames(randresults17[1:16])  #check before you run this!

randresults17 <- rbind.data.frame(randresults17[,1:ncol(randresults17)], obsvals) #paste the observed values at the end of the df holding the random values

pvals<- sapply(randresults17[1:1001,], function(x) length(which(x[1:1000] > x[1001]))) / p  #count # times rand > = obs, divide by number of permutations, 1 tailed test, for CC, subtract from one (do in excel) because predicted diff is in opposite direction (except for male and female helper comparison)
pvals2 <- sapply(randresults17[1:1001,], function(x) length(which(x[1:1000] < x[1001]))) / p
randresults17<- rbind.data.frame(randresults17, pvals, pvals2)

means <- sapply(randresults17[1:1000,], mean)
CI95 <- sapply(randresults17[1:1000,], function(x) {1.96*sd(x)/sqrt(1000)})

randresults17 <- rbind.data.frame(randresults17, means, CI95)
rownames(randresults17) <- c(1:p, "obs", "pval", "pval2", "rand_means", "rand_CI95")

#write these to excel
write.xlsx(randresults17, "20191120_RandResults17_All_withinlocs.xlsx", row.names = TRUE)
beep(sound = "coin")
```

Graph the distribution of the random values with the obs value, then save to pdf
```{r}
for (j in 1:ncol(randresults17)) {
  print( 
   ggplot(NULL, aes(x = randresults17[c(1:p),colnames(randresults17)[j]])) + #restrict to rows with random values
   geom_histogram(fill = "white", colour = "black") +
    geom_vline(xintercept = randresults17[c(p+1),colnames(randresults17)[j]], col = "red") + #draw a red line at the obs value 
    annotate("text", x = randresults17[c(1001),colnames(randresults17)[j]], y = 100, 
             label = paste(" p = ", randresults17[c(p + 2),colnames(randresults17)[j]]), hjust = 0) + #print the p-value next to the red line
    xlim(min(randresults17[c(1:p + 1),colnames(randresults17)[j]]), max(randresults17[c(1:1001),colnames(randresults17)[j]])) + #set xlims
    xlab(colnames(randresults17)[j]) +
    ylab("count")
  )
}

#Save graphs to pdf
pdf(file = "20191120_distributions17_All_withinlocs.pdf", paper = "USr")
for (j in 1:ncol(randresults17)) {
  print( 
   ggplot(NULL, aes(x = randresults17[c(1:p),colnames(randresults17)[j]])) + #restrict to rows with random values
   geom_histogram(fill = "white", colour = "black") +
    geom_vline(xintercept = randresults17[c(p+1),colnames(randresults17)[j]], col = "red") + #draw a red line at the obs value 
    annotate("text", x = randresults17[c(1001),colnames(randresults17)[j]], y = 100, 
             label = paste(" p = ", randresults17[c(p + 2),colnames(randresults17)[j]]), hjust = 0) + #print the p-value next to the red line
    xlim(min(randresults17[c(1:p + 1),colnames(randresults17)[j]]), max(randresults17[c(1:1001),colnames(randresults17)[j]])) + #set xlims
    xlab(colnames(randresults17)[j]) +
    ylab("count")
  )
}

dev.off()
```


#2018
Test for significance using 1000 data stream permutations. Takes ~ 10 minutes to run, great time to take a break!
```{r}
#Get p networks from data stream permutation
p <- 1000 #Define number of permutations

rand_nets <- network_permutation(gbi_2018, data_format = "GBI", permutations = p, returns = 1, association_index = "SRI", locations = meta18$TerrLoc, within_location = TRUE) #control for location by specifiying survey point for each aggragation and randomizing within


#Create an empty array to hold social network metrics from each of p permutations
rand_netmets <- as.data.frame(net_met_2018)
rand_netmets$SC <- attrib$SC_2018[match(rand_netmets$node.names, attrib$JayID)]
rand_netmets$Sex <- attrib$Sex[match(rand_netmets$node.names, attrib$JayID)]
rand_netmets$NearestPt <- attrib$NearestPt2018[match(rand_netmets$node.names, attrib$JayID)]
rand_netmets$NumAdjTerrs <- attrib$NumAdjTerrs2018[match(rand_netmets$node.names, attrib$JayID)]
rand_netmets$degree <- rep(NA, length(rand_netmets$node.names))
rand_netmets$be_norm <- rep(NA, length(rand_netmets$node.names))
rand_netmets$ClCoef <- rep(NA, length(rand_netmets$node.names))
rand_data <- replicate(n = p, rand_netmets, simplify = FALSE)


#Call magic_for to save the outputs as a dataframe
magic_for(silent = TRUE)

for (i in c(1:p)) {
 
  #Graph the random network
  g = graph_from_adjacency_matrix(rand_nets[i,,], "undirected", weighted = TRUE) 
  
  #Calculate degree, betweenness and clustering coefficient
  de <- igraph::degree(g) # degree centrality, number of adjacent edges, also called binary degree, number of associates
  btwn_norm <- igraph::betweenness(g, weights = 1/E(g)$weight, normalized = TRUE) #Vertex betweenness centrality, how often you are on the shortest path btwn 2 others, normalized for number of vertices in network
  cc <- igraph::transitivity(g, "local")
  cc[cc = 0] <- NA
  
  rand_data[[i]]$degree <- de
  rand_data[[i]]$be_norm <- btwn_norm
  rand_data[[i]]$ClCoef <- cc

  
  ##Define the models
  randmodelde <- aov(degree ~ NearestPt + NumAdjTerrs + Sex + SC + Sex*SC, data = rand_data[[i]])
  randmodelbe <- aov(be_norm ~ NearestPt + NumAdjTerrs + Sex + SC + Sex*SC, data = rand_data[[i]])
  randmodelcc <- aov(ClCoef ~ NearestPt + NumAdjTerrs + Sex + SC + Sex*SC, data = rand_data[[i]])
  
  ##Homogeneity of Variances
  De_LeveneF_rand <- leveneTest(degree ~ SC, data = rand_data[[i]])$'F value'[1]
  Be_LeveneF_rand <- leveneTest(be_norm ~ SC, data = rand_data[[i]])$'F value'[1]
  CC_LeveneF_rand <- leveneTest(ClCoef ~ SC, data = rand_data[[i]])$'F value'[1]
 
  TukeyHSD(randmodelcc, which = c("Sex", "SC", "Sex:SC")) 
 
  ##Degree
  D_B_De_diff_rand <- TukeyHSD(randmodelde, which = c("Sex", "SC", "Sex:SC"))$SC[1,1]
  H_D_De_diff_rand <- TukeyHSD(randmodelde, which = c("Sex", "SC", "Sex:SC"))$SC[3,1]
  H_B_De_diff_rand <- TukeyHSD(randmodelde, which = c("Sex", "SC", "Sex:SC"))$SC[2,1]
  MH_FH_De_diff_rand <- TukeyHSD(randmodelde, which = c("Sex", "SC", "Sex:SC"))$`Sex:SC`[15,1]
  
  ##Betweenness
  D_B_Be_diff_rand <- TukeyHSD(randmodelbe, which = c("Sex", "SC", "Sex:SC"))$SC[1,1]
  H_D_Be_diff_rand <- TukeyHSD(randmodelbe, which = c("Sex", "SC", "Sex:SC"))$SC[3,1]
  H_B_Be_diff_rand <- TukeyHSD(randmodelbe, which = c("Sex", "SC", "Sex:SC"))$SC[2,1]
  DomM_DomF_Be_diff_rand <- TukeyHSD(randmodelbe, which = c("Sex", "SC", "Sex:SC"))$`Sex:SC`[10,1]
  HlprM_HlprF_Be_diff_rand <- TukeyHSD(randmodelbe, which = c("Sex", "SC", "Sex:SC"))$`Sex:SC`[15,1]
  
  ##Clustering Coefficient
  D_B_CC_diff_rand <- TukeyHSD(randmodelcc, which = c("Sex", "SC", "Sex:SC"))$SC[1,1]
  H_D_CC_diff_rand <- TukeyHSD(randmodelcc, which = c("Sex", "SC", "Sex:SC"))$SC[3,1]
  H_B_CC_diff_rand <- TukeyHSD(randmodelcc, which = c("Sex", "SC", "Sex:SC"))$SC[2,1]
  HlprM_HlprF_CC_diff_rand <- TukeyHSD(randmodelcc, which = c("Sex", "SC", "Sex:SC"))$`Sex:SC`[15,1]
  
  
  put(D_B_De_diff_rand, H_D_De_diff_rand, H_B_De_diff_rand, MH_FH_De_diff_rand, 
        D_B_Be_diff_rand, H_D_Be_diff_rand, H_B_Be_diff_rand, HlprM_HlprF_Be_diff_rand,
        D_B_CC_diff_rand, H_D_CC_diff_rand, H_B_CC_diff_rand, HlprM_HlprF_CC_diff_rand,
        De_LeveneF_rand, Be_LeveneF_rand, CC_LeveneF_rand)
}

randresults18 <- magic_result_as_dataframe()
beep(sound = 8)

```

##Calculate the p-values
```{r}
#Combine the observed values into a vector, making sure is order is same as randomized data outputs
head(randresults18)
obsdiffs <- obsVals[,c(1, seq(2, 24, 2), 26, 27, 28)]
obsvals <- obsdiffs[3,] #the third row contains data for 2018
colnames(obsvals) <- colnames(randresults18[1:16])  #check before you run this!

randresults18 <- rbind.data.frame(randresults18[,1:ncol(randresults18)], obsvals) #paste the observed values at the end of the df holding the random values

pvals <- sapply(randresults18[1:1001,], function(x) length(which(x[1:1000] > x[1001]))) / p  #count # times rand > = obs, divide by number of permutations, 1 tailed test, for CC, subtract from one (do in excel) because predicted diff is in opposite direction (except for male and female helper comparison)
pvals2 <- sapply(randresults18[1:1001,], function(x) length(which(x[1:1000] < x[1001]))) / p
randresults18 <- rbind.data.frame(randresults18, pvals, pvals2)

means <- sapply(randresults18[1:1000,], mean)
CI95 <- sapply(randresults18[1:1000,], function(x) {1.96*sd(x)/sqrt(1000)})

randresults18 <- rbind.data.frame(randresults18, means, CI95)
rownames(randresults18) <- c(1:p, "obs", "pval", "pval2", "rand_means", "rand_CI95")

#write these to excel
write.xlsx(randresults18, "20191120_RandResults18_All_withinlocs.xlsx", row.names = TRUE)
beep(sound = "coin")
```

Graph the distribution of the random values with the obs value, then save to pdf
```{r}
for (j in 1:ncol(randresults18)) {
  print( 
   ggplot(NULL, aes(x = randresults18[c(1:p),colnames(randresults18)[j]])) + #restrict to rows with random values
   geom_histogram(fill = "white", colour = "black") +
    geom_vline(xintercept = randresults18[c(p+1),colnames(randresults18)[j]], col = "red") + #draw a red line at the obs value 
    annotate("text", x = randresults18[c(1001),colnames(randresults18)[j]], y = 100, 
             label = paste(" p = ", randresults18[c(p + 2),colnames(randresults18)[j]]), hjust = 0) + #print the p-value next to the red line
    xlim(min(randresults18[c(1:p + 1),colnames(randresults18)[j]]), max(randresults18[c(1:1001),colnames(randresults18)[j]])) + #set xlims
    xlab(colnames(randresults18)[j]) +
    ylab("count")
  )
}

#Save graphs to pdf
pdf(file = "20191120_distributions18_All_withinlocs.pdf", paper = "USr")
for (j in 1:ncol(randresults18)) {
  print( 
   ggplot(NULL, aes(x = randresults18[c(1:p),colnames(randresults18)[j]])) + #restrict to rows with random values
   geom_histogram(fill = "white", colour = "black") +
    geom_vline(xintercept = randresults18[c(p+1),colnames(randresults18)[j]], col = "red") + #draw a red line at the obs value 
    annotate("text", x = randresults18[c(1001),colnames(randresults18)[j]], y = 100, 
             label = paste(" p = ", randresults18[c(p + 2),colnames(randresults18)[j]]), hjust = 0) + #print the p-value next to the red line
    xlim(min(randresults18[c(1:p + 1),colnames(randresults18)[j]]), max(randresults18[c(1:1001),colnames(randresults18)[j]])) + #set xlims
    xlab(colnames(randresults18)[j]) +
    ylab("count")
  )
}

dev.off()
```

#2018 ~ Breeders who didn't breed reclassified as dominants
Test for significance using 1000 data stream permutations. Takes ~ 10 minutes to run, great time to take a break!
```{r}
#Save observed values for comparisons
  #Degree
  model_de <- aov(de_18 ~ NearestPt2018 + NumAdjTerrs2018 + Sex + Reclass_Contents2018 + Sex*Reclass_Contents2018, data = attrib2018[attrib2018$Exclude2018 == "No",])
  De_LeveneF <- leveneTest(de_18 ~ Reclass_Contents2018, data = attrib2018[attrib2018$Exclude2018 == "No",])$'F value'[1]
  
  D_B_De_diff_obs <- TukeyHSD(model_de, which = c("Sex", "Reclass_Contents2018", "Sex:Reclass_Contents2018"))$Reclass_Contents2018[1,1]
  H_D_De_diff_obs <- TukeyHSD(model_de, which = c("Sex", "Reclass_Contents2018", "Sex:Reclass_Contents2018"))$Reclass_Contents2018[3,1]
  H_B_De_diff_obs <- TukeyHSD(model_de, which = c("Sex", "Reclass_Contents2018", "Sex:Reclass_Contents2018"))$Reclass_Contents2018[2,1]
  MH_FH_De_diff_obs  <- TukeyHSD(model_de, which = c("Sex", "Reclass_Contents2018", "Sex:Reclass_Contents2018"))$`Sex:Reclass_Contents2018`[15,1]

  D_B_De_CI_lower <- TukeyHSD(model_de, which = c("Sex", "Reclass_Contents2018", "Sex:Reclass_Contents2018"))$Reclass_Contents2018[1,2]
  H_D_De_CI_lower <- TukeyHSD(model_de, which = c("Sex", "Reclass_Contents2018", "Sex:Reclass_Contents2018"))$Reclass_Contents2018[3,2]
  H_B_De_CI_lower <- TukeyHSD(model_de, which = c("Sex", "Reclass_Contents2018", "Sex:Reclass_Contents2018"))$Reclass_Contents2018[2,2]
  MH_FH_De_CI_lower  <- TukeyHSD(model_de, which = c("Sex", "Reclass_Contents2018", "Sex:Reclass_Contents2018"))$`Sex:Reclass_Contents2018`[15,2]

  D_B_De_CI_upper <- TukeyHSD(model_de, which = c("Sex", "Reclass_Contents2018", "Sex:Reclass_Contents2018"))$Reclass_Contents2018[1,3]
  H_D_De_CI_upper <- TukeyHSD(model_de, which = c("Sex", "Reclass_Contents2018", "Sex:Reclass_Contents2018"))$Reclass_Contents2018[3,3]
  H_B_De_CI_upper <- TukeyHSD(model_de, which = c("Sex", "Reclass_Contents2018", "Sex:Reclass_Contents2018"))$Reclass_Contents2018[2,3]
  MH_FH_De_CI_upper  <- TukeyHSD(model_de, which = c("Sex", "Reclass_Contents2018", "Sex:Reclass_Contents2018"))$`Sex:Reclass_Contents2018`[15,3]
  
  D_B_De_plusmin <- D_B_De_diff_obs - D_B_De_CI_lower
  H_D_De_plusmin <- H_D_De_diff_obs - H_D_De_CI_lower
  H_B_De_plusmin <- H_B_De_diff_obs - H_B_De_CI_lower
  MH_FH_De_plusmin <- MH_FH_De_diff_obs - MH_FH_De_CI_lower
  
  #Betweenness
  model_be <- aov(benorm_18 ~ NearestPt2018 + NumAdjTerrs2018 + Sex + Reclass_Contents2018 + Sex*Reclass_Contents2018, data = attrib2018[attrib2018$Exclude2018 == "No",])
  Be_LeveneF <- leveneTest(benorm_18 ~ Reclass_Contents2018, data = attrib2018[attrib2018$Exclude2018 == "No",])$'F value'[1]

  D_B_Be_diff_obs <- TukeyHSD(model_be, which = c("Sex", "Reclass_Contents2018", "Sex:Reclass_Contents2018"))$Reclass_Contents2018[1,1]
  H_D_Be_diff_obs <- TukeyHSD(model_be, which = c("Sex", "Reclass_Contents2018", "Sex:Reclass_Contents2018"))$Reclass_Contents2018[3,1]
  H_B_Be_diff_obs <- TukeyHSD(model_be, which = c("Sex", "Reclass_Contents2018", "Sex:Reclass_Contents2018"))$Reclass_Contents2018[2,1]
  DomM_DomF_Be_diff_obs <- TukeyHSD(model_be, which = c("Sex", "Reclass_Contents2018", "Sex:Reclass_Contents2018"))$`Sex:Reclass_Contents2018`[10,1]
  HlprM_HlprF_Be_diff_obs <- TukeyHSD(model_be, which = c("Sex", "Reclass_Contents2018", "Sex:Reclass_Contents2018"))$`Sex:Reclass_Contents2018`[15,1]

  D_B_Be_CI_lower <- TukeyHSD(model_be, which = c("Sex", "Reclass_Contents2018", "Sex:Reclass_Contents2018"))$Reclass_Contents2018[1,2]
  H_D_Be_CI_lower <- TukeyHSD(model_be, which = c("Sex", "Reclass_Contents2018", "Sex:Reclass_Contents2018"))$Reclass_Contents2018[3,2]
  H_B_Be_CI_lower <- TukeyHSD(model_be, which = c("Sex", "Reclass_Contents2018", "Sex:Reclass_Contents2018"))$Reclass_Contents2018[2,2]
  #DomM_DomF_Be_CI_lower <- TukeyHSD(model_be, which = c("Sex", "Reclass_Contents2018", "Sex:Reclass_Contents2018"))$`Sex:Reclass_Contents2018`[10,2]
  HlprM_HlprF_Be_CI_lower <- TukeyHSD(model_be, which = c("Sex", "Reclass_Contents2018", "Sex:Reclass_Contents2018"))$`Sex:Reclass_Contents2018`[15,2]

  D_B_Be_CI_upper <- TukeyHSD(model_be, which = c("Sex", "Reclass_Contents2018", "Sex:Reclass_Contents2018"))$Reclass_Contents2018[1,3]
  H_D_Be_CI_upper <- TukeyHSD(model_be, which = c("Sex", "Reclass_Contents2018", "Sex:Reclass_Contents2018"))$Reclass_Contents2018[3,3]
  H_B_Be_CI_upper <- TukeyHSD(model_be, which = c("Sex", "Reclass_Contents2018", "Sex:Reclass_Contents2018"))$Reclass_Contents2018[2,3]
  #DomM_DomF_Be_CI_upper <- TukeyHSD(model_be, which = c("Sex", "Reclass_Contents2018", "Sex:Reclass_Contents2018"))$`Sex:Reclass_Contents2018`[10,3]
  HlprM_HlprF_Be_CI_upper <- TukeyHSD(model_be, which = c("Sex", "Reclass_Contents2018", "Sex:Reclass_Contents2018"))$`Sex:Reclass_Contents2018`[15,3]
  
  D_B_Be_plusmin <- D_B_Be_diff_obs - D_B_Be_CI_lower
  H_D_Be_plusmin <- H_D_Be_diff_obs - H_D_Be_CI_lower
  H_B_Be_plusmin <- H_B_Be_diff_obs - H_B_Be_CI_lower
  HlprM_HlprF_Be_plusmin <- HlprM_HlprF_Be_diff_obs - HlprM_HlprF_Be_CI_lower
  
  #Clustering Coefficient
  modelcc <- aov(ClCoef_18 ~ NearestPt2018 + NumAdjTerrs2018 + Sex + Reclass_Contents2018 + Sex*Reclass_Contents2018, data = attrib2018[attrib2018$Exclude2018 == "No",])
  CC_LeveneF <- leveneTest(ClCoef_18 ~ Reclass_Contents2018, data = attrib2018[attrib2018$Exclude2018 == "No",])$'F value'[1]
  
  D_B_CC_diff_obs <- TukeyHSD(modelcc, which = c("Sex", "Reclass_Contents2018", "Sex:Reclass_Contents2018"))$Reclass_Contents2018[1,1]
  H_D_CC_diff_obs <- TukeyHSD(modelcc, which = c("Sex", "Reclass_Contents2018", "Sex:Reclass_Contents2018"))$Reclass_Contents2018[3,1]
  H_B_CC_diff_obs <- TukeyHSD(modelcc, which = c("Sex", "Reclass_Contents2018", "Sex:Reclass_Contents2018"))$Reclass_Contents2018[2,1]
  #BrdrM_BrdrF_CC_diff_obs <- TukeyHSD(modelcc, which = c("Sex", "Reclass_Contents2018", "Sex:Reclass_Contents2018"))$`Sex:Reclass_Contents2018`[1,1]
  HlprM_HlprF_CC_diff_obs <- TukeyHSD(modelcc, which = c("Sex", "Reclass_Contents2018", "Sex:Reclass_Contents2018"))$`Sex:Reclass_Contents2018`[15,1]

  D_B_CC_CI_lower <- TukeyHSD(modelcc, which = c("Sex", "Reclass_Contents2018", "Sex:Reclass_Contents2018"))$Reclass_Contents2018[1,2]
  H_D_CC_CI_lower <- TukeyHSD(modelcc, which = c("Sex", "Reclass_Contents2018", "Sex:Reclass_Contents2018"))$Reclass_Contents2018[3,2]
  H_B_CC_CI_lower <- TukeyHSD(modelcc, which = c("Sex", "Reclass_Contents2018", "Sex:Reclass_Contents2018"))$Reclass_Contents2018[2,2]
  #BrdrM_BrdrF_CC_CI_lower <- TukeyHSD(modelcc, which = c("Sex", "Reclass_Contents2018", "Sex:Reclass_Contents2018"))$`Sex:Reclass_Contents2018`[1,2]
  HlprM_HlprF_CC_CI_lower <- TukeyHSD(modelcc, which = c("Sex", "Reclass_Contents2018", "Sex:Reclass_Contents2018"))$`Sex:Reclass_Contents2018`[15,2]

  D_B_CC_CI_upper <- TukeyHSD(modelcc, which = c("Sex", "Reclass_Contents2018", "Sex:Reclass_Contents2018"))$Reclass_Contents2018[1,3]
  H_D_CC_CI_upper <- TukeyHSD(modelcc, which = c("Sex", "Reclass_Contents2018", "Sex:Reclass_Contents2018"))$Reclass_Contents2018[3,3]
  H_B_CC_CI_upper <- TukeyHSD(modelcc, which = c("Sex", "Reclass_Contents2018", "Sex:Reclass_Contents2018"))$Reclass_Contents2018[2,3]
  #BrdrM_BrdrF_CC_CI_upper <- TukeyHSD(modelcc, which = c("Sex", "Reclass_Contents2018", "Sex:Reclass_Contents2018"))$`Sex:Reclass_Contents2018`[1,3]
  HlprM_HlprF_CC_CI_upper <- TukeyHSD(modelcc, which = c("Sex", "Reclass_Contents2018", "Sex:Reclass_Contents2018"))$`Sex:Reclass_Contents2018`[15,3]
  
  D_B_CC_plusmin <- D_B_CC_diff_obs - D_B_CC_CI_lower
  H_D_CC_plusmin <- H_D_CC_diff_obs - H_D_CC_CI_lower
  H_B_CC_plusmin <- H_B_CC_diff_obs - H_B_CC_CI_lower
  #BrdrM_BrdrF_CC_diff_obs - BrdrM_BrdrF_CC_CI_lower
  HlprM_HlprF_CC_plusmin <- HlprM_HlprF_CC_diff_obs - HlprM_HlprF_CC_CI_lower
  
  #Levene's Tests
  De_LeveneF <- leveneTest(de_18 ~ Reclass_Contents2018, data = attrib2018[attrib2018$Exclude2018 == "No",])$'F value'[1]
  Be_LeveneF <- leveneTest(benorm_18 ~ Reclass_Contents2018, data = attrib2018[attrib2018$Exclude2018 == "No",])$'F value'[1]
  CC_LeveneF <- leveneTest(ClCoef_18 ~ Reclass_Contents2018, data = attrib2018[attrib2018$Exclude2018 == "No",])$'F value'[1]
  UP_LeveneF <- leveneTest(UniquePtsDetected2018 ~ Reclass_Contents2018, data = attrib2018[attrib2018$Exclude2018 == "No",])$'F value'[1]
  
  #Save the observed values
 obsVals <- c(D_B_De_diff_obs, D_B_De_plusmin, H_D_De_diff_obs, H_D_De_plusmin, H_B_De_diff_obs, H_B_De_plusmin, MH_FH_De_diff_obs, MH_FH_De_plusmin,
        D_B_Be_diff_obs, D_B_Be_plusmin, H_D_Be_diff_obs,H_D_Be_plusmin, H_B_Be_diff_obs, H_B_Be_plusmin, HlprM_HlprF_Be_diff_obs,
        HlprM_HlprF_Be_plusmin,
        D_B_CC_diff_obs, D_B_CC_plusmin,  H_D_CC_diff_obs, H_D_CC_plusmin, H_B_CC_diff_obs, H_B_CC_plusmin, HlprM_HlprF_CC_diff_obs,
        HlprM_HlprF_CC_plusmin,
        De_LeveneF, Be_LeveneF, CC_LeveneF, UP_LeveneF)

headernames <- c("D_B_De_diff_obs", "D_B_De_plusmin", "H_D_De_diff_obs", "H_D_De_plusmin", "H_B_De_diff_obs", "H_B_De_plusmin", "MH_FH_De_diff_obs",
                    "MH_FH_De_plusmin",
        "D_B_Be_diff_obs", "D_B_Be_plusmin", "H_D_Be_diff_obs", "H_D_Be_plusmin", "H_B_Be_diff_obs", "H_B_Be_plusmin", "HlprM_HlprF_Be_diff_obs",
        "HlprM_HlprF_Be_plusmin",
        "D_B_CC_diff_obs", "D_B_CC_plusmin",  "H_D_CC_diff_obs", "H_D_CC_plusmin", "H_B_CC_diff_obs", "H_B_CC_plusmin", "HlprM_HlprF_CC_diff_obs",
        "HlprM_HlprF_CC_plusmin",
        "De_LeveneF", "Be_LeveneF", "CC_LeveneF", "UP_LeveneF")
obsVals_df <- rbind(obsVals)
as.data.frame(obsVals_df)
colnames(obsVals_df) <- headernames
obsVals_df
write.xlsx(obsVals_df, "20190904_ObsValues_SCbyContents.xlsx", row.names = FALSE)
obsdiffs <- obsVals_df[c(seq(1, 24, 2), 25, 26, 27)]

#Get p networks from data stream permutation
p <- 1000 #Define number of permutations

rand_nets <- network_permutation(gbi_2018, data_format = "GBI", permutations = p, returns = 1, association_index = "SRI", locations = meta18$TerrLoc, within_location = TRUE) #control for location by specifiying survey point for each aggragation and randomizing within


#Create an empty array to hold social network metrics from each of p permutations
rand_netmets <- as.data.frame(net_met_2018)
rand_netmets$SC <- attrib$Reclass_Contents2018[match(rand_netmets$node.names, attrib$JayID)]
rand_netmets$Sex <- attrib$Sex[match(rand_netmets$node.names, attrib$JayID)]
rand_netmets$NearestPt <- attrib$NearestPt2018[match(rand_netmets$node.names, attrib$JayID)]
rand_netmets$NumAdjTerrs <- attrib$NumAdjTerrs2018[match(rand_netmets$node.names, attrib$JayID)]
rand_netmets$degree <- rep(NA, length(rand_netmets$node.names))
rand_netmets$be_norm <- rep(NA, length(rand_netmets$node.names))
rand_netmets$ClCoef <- rep(NA, length(rand_netmets$node.names))
rand_data <- replicate(n = p, rand_netmets, simplify = FALSE)


#Call magic_for to save the outputs as a dataframe
magic_for(silent = TRUE)

for (i in c(1:p)) {
 
  #Graph the random network
  g = graph_from_adjacency_matrix(rand_nets[i,,], "undirected", weighted = TRUE) 
  
  #Calculate degree, betweenness and clustering coefficient
  de <- igraph::degree(g) # degree centrality, number of adjacent edges, also called binary degree, number of associates
  btwn_norm <- igraph::betweenness(g, weights = 1/E(g)$weight, normalized = TRUE) #Vertex betweenness centrality, how often you are on the shortest path btwn 2 others, normalized for number of vertices in network
  cc <- igraph::transitivity(g, "local")
  cc[cc = 0] <- NA
  
  rand_data[[i]]$degree <- de
  rand_data[[i]]$be_norm <- btwn_norm
  rand_data[[i]]$ClCoef <- cc

  
  ##Define the models
  randmodelde <- aov(degree ~ NearestPt + NumAdjTerrs + Sex + SC + Sex*SC, data = rand_data[[i]])
  randmodelbe <- aov(be_norm ~ NearestPt + NumAdjTerrs + Sex + SC + Sex*SC, data = rand_data[[i]])
  randmodelcc <- aov(ClCoef ~ NearestPt + NumAdjTerrs + Sex + SC + Sex*SC, data = rand_data[[i]])
  
  ##Homogeneity of Variances
  De_LeveneF_rand <- leveneTest(degree ~ SC, data = rand_data[[i]])$'F value'[1]
  Be_LeveneF_rand <- leveneTest(be_norm ~ SC, data = rand_data[[i]])$'F value'[1]
  CC_LeveneF_rand <- leveneTest(ClCoef ~ SC, data = rand_data[[i]])$'F value'[1]
 
  TukeyHSD(randmodelcc, which = c("Sex", "SC", "Sex:SC")) 
 
  ##Degree
  D_B_De_diff_rand <- TukeyHSD(randmodelde, which = c("Sex", "SC", "Sex:SC"))$SC[1,1]
  H_D_De_diff_rand <- TukeyHSD(randmodelde, which = c("Sex", "SC", "Sex:SC"))$SC[3,1]
  H_B_De_diff_rand <- TukeyHSD(randmodelde, which = c("Sex", "SC", "Sex:SC"))$SC[2,1]
  MH_FH_De_diff_rand <- TukeyHSD(randmodelde, which = c("Sex", "SC", "Sex:SC"))$`Sex:SC`[15,1]
  
  ##Betweenness
  D_B_Be_diff_rand <- TukeyHSD(randmodelbe, which = c("Sex", "SC", "Sex:SC"))$SC[1,1]
  H_D_Be_diff_rand <- TukeyHSD(randmodelbe, which = c("Sex", "SC", "Sex:SC"))$SC[3,1]
  H_B_Be_diff_rand <- TukeyHSD(randmodelbe, which = c("Sex", "SC", "Sex:SC"))$SC[2,1]
  DomM_DomF_Be_diff_rand <- TukeyHSD(randmodelbe, which = c("Sex", "SC", "Sex:SC"))$`Sex:SC`[10,1]
  HlprM_HlprF_Be_diff_rand <- TukeyHSD(randmodelbe, which = c("Sex", "SC", "Sex:SC"))$`Sex:SC`[15,1]
  
  ##Clustering Coefficient
  D_B_CC_diff_rand <- TukeyHSD(randmodelcc, which = c("Sex", "SC", "Sex:SC"))$SC[1,1]
  H_D_CC_diff_rand <- TukeyHSD(randmodelcc, which = c("Sex", "SC", "Sex:SC"))$SC[3,1]
  H_B_CC_diff_rand <- TukeyHSD(randmodelcc, which = c("Sex", "SC", "Sex:SC"))$SC[2,1]
  HlprM_HlprF_CC_diff_rand <- TukeyHSD(randmodelcc, which = c("Sex", "SC", "Sex:SC"))$`Sex:SC`[15,1]
  
  
  put(D_B_De_diff_rand, H_D_De_diff_rand, H_B_De_diff_rand, MH_FH_De_diff_rand, 
        D_B_Be_diff_rand, H_D_Be_diff_rand, H_B_Be_diff_rand, HlprM_HlprF_Be_diff_rand,
        D_B_CC_diff_rand, H_D_CC_diff_rand, H_B_CC_diff_rand, HlprM_HlprF_CC_diff_rand,
        De_LeveneF_rand, Be_LeveneF_rand, CC_LeveneF_rand)
}

randresults18_SCbycontents <- magic_result_as_dataframe()
beep(sound = 8)

```

##Calculate the p-values
```{r}
#Combine the observed values into a vector, making sure is order is same as randomized data outputs
head(randresults18_SCbycontents)
obsdiffs
colnames(obsvals) <- colnames(randresults18_SCbycontents[2:16])  #check before you run this!

randresults18_SCbycontents <- rbind.data.frame(randresults18_SCbycontents[,2:ncol(randresults18_SCbycontents)], obsdiffs[1:15]) #paste the observed values at the end of the df holding the random values

pvals <- sapply(randresults18_SCbycontents[1:1001,], function(x) length(which(x[1:1000] > x[1001]))) / p  #count # times rand > = obs, divide by number of permutations, 1 tailed test, for CC, subtract from one (do in excel) because predicted diff is in opposite direction (except for male and female helper comparison)
pvals2 <- sapply(randresults18_SCbycontents[1:1001,], function(x) length(which(x[1:1000] < x[1001]))) / p
randresults18_SCbycontents <- rbind.data.frame(randresults18_SCbycontents, pvals, pvals2)

means <- sapply(randresults18_SCbycontents[1:1000,], mean)
CI95 <- sapply(randresults18_SCbycontents[1:1000,], function(x) {1.96*sd(x)/sqrt(1000)})

randresults18_SCbycontents <- rbind.data.frame(randresults18_SCbycontents, means, CI95)
rownames(randresults18_SCbycontents) <- c(1:p, "obs", "pval", "pval2", "rand_means", "rand_CI95")

#write these to excel
write.xlsx(randresults18_SCbycontents, "20190920_RandResults18_All_withinlocs_SCbycontents.xlsx", row.names = TRUE)
beep(sound = "coin")
```

Graph the distribution of the random values with the obs value, then save to pdf
```{r}
for (j in 1:ncol(randresults18_SCbycontents)) {
  print( 
   ggplot(NULL, aes(x = randresults18_SCbycontents[c(1:p),colnames(randresults18_SCbycontents)[j]])) + #restrict to rows with random values
   geom_histogram(fill = "white", colour = "black") +
    geom_vline(xintercept = randresults18_SCbycontents[c(p+1),colnames(randresults18_SCbycontents)[j]], col = "red") + #draw a red line at the obs value 
    annotate("text", x = randresults18_SCbycontents[c(1001),colnames(randresults18_SCbycontents)[j]], y = 100, 
             label = paste(" p = ", randresults18_SCbycontents[c(p + 2),colnames(randresults18_SCbycontents)[j]]), hjust = 0) + #print the p-value next to the red line
    xlim(min(randresults18_SCbycontents[c(1:p + 1),colnames(randresults18_SCbycontents)[j]]), max(randresults18_SCbycontents[c(1:1001),colnames(randresults18_SCbycontents)[j]])) + #set xlims
    xlab(colnames(randresults18_SCbycontents)[j]) +
    ylab("count")
  )
}
```


#Unique Points
```{r}
magic_for(silent = TRUE)

for (d in 1:(length(data_byyear))) {
 
  #Unique Points
  model_up <- aov(up ~ NearestPt + NumAdjTerrs + Sex + SC + Sex*SC, data = data_byyear[[d]])
  print(Anova(model_up))
  print(TukeyHSD(model_up, which = c("Sex", "SC", "Sex:SC")))
  UP_LeveneF <- leveneTest(up ~ SC, data = data_byyear[[d]])$'F value'[1]
  UP_LeveneFp <- leveneTest(up ~ SC, data = data_byyear[[d]])$'Pr(>F)'[1]
  
  D_B_UP_diff_obs <- TukeyHSD(model_up, which = c("Sex", "SC", "Sex:SC"))$SC[1,1]
  H_D_UP_diff_obs <- TukeyHSD(model_up, which = c("Sex", "SC", "Sex:SC"))$SC[3,1]
  H_B_UP_diff_obs <- TukeyHSD(model_up, which = c("Sex", "SC", "Sex:SC"))$SC[2,1]
  MH_FH_UP_diff_obs  <- TukeyHSD(model_up, which = c("Sex", "SC", "Sex:SC"))$`Sex:SC`[15,1]

  D_B_UP_CI_lower <- TukeyHSD(model_up, which = c("Sex", "SC", "Sex:SC"))$SC[1,2]
  H_D_UP_CI_lower <- TukeyHSD(model_up, which = c("Sex", "SC", "Sex:SC"))$SC[3,2]
  H_B_UP_CI_lower <- TukeyHSD(model_up, which = c("Sex", "SC", "Sex:SC"))$SC[2,2]
  MH_FH_UP_CI_lower  <- TukeyHSD(model_up, which = c("Sex", "SC", "Sex:SC"))$`Sex:SC`[15,2]

  D_B_UP_plusmin <- D_B_UP_diff_obs - D_B_UP_CI_lower
  H_D_UP_plusmin <- H_D_UP_diff_obs - H_D_UP_CI_lower
  H_B_UP_plusmin <- H_B_UP_diff_obs - H_B_UP_CI_lower
  MH_FH_UP_plusmin <- MH_FH_UP_diff_obs - MH_FH_UP_CI_lower
  
  #Save the observed values
  put(D_B_UP_diff_obs, D_B_UP_plusmin, H_D_UP_diff_obs, H_D_UP_plusmin, H_B_UP_diff_obs, H_B_UP_plusmin, MH_FH_UP_diff_obs, MH_FH_UP_plusmin, UP_LeveneF, UP_LeveneFp)

}

UPobsVals <- magic_result_as_dataframe()
```


Plot Figure 2
```{r}
ggplot(melted,aes(x = SC, y = Val, fill = Sex)) +
    geom_boxplot() +
    scale_x_discrete(labels = c("Breeder", "Dominant", "Helper")) +  
    labs(x = "", y = "") +
    theme(axis.text = element_text(size = 14), axis.title = element_text(size = 16), strip.text = element_text(size = 12)) +
    facet_grid(Metric2 ~ Year, scales = "free", labeller = labeller(Metric2 = label_wrap_gen(10))) +
    scale_fill_manual(values = c("gray100","gray50"), name = "Sex", labels = c("Female", "Male"))


#Split by metric
p.list <- lapply(sort(unique(melted$Metric2)), function(l) {
  ggplot(melted[melted$Metric2 == l,],
       aes(x = SC, y = Val, fill = Sex)) +
    geom_boxplot() +
    scale_x_discrete(labels = c("Breeder", "Dominant", "Helper")) +  
    labs(x = "", y = "") +
    theme(axis.text = element_text(size = 14), axis.title = element_text(size = 16), strip.text = element_text(size = 12)) +
    facet_grid(Metric2~ Year, scales = "free", labeller = labeller(Metric2 = label_wrap_gen(10))) +
    scale_fill_manual(values = c("gray100","gray50"), name = "Sex", labels = c("Female", "Male"))
})

plotme <- plot_grid(p.list[[1]], p.list[[2]], p.list[[3]], p.list[[4]],
          align = "v", nrow = 4)
plotme

save_plot("Fig2_20190920.png", plotme, ncol = 1, nrow = 2, base_aspect_ratio = 3:4)


beep(sound = "coin")
```


#How much variance does each parameter explain?
```{r}
for (d in 1:(length(data_byyear))) {

  up_mod <- lm(up ~ NearestPt + NumAdjTerrs + SC  + Sex + SC*Sex, data = data_byyear[[d]])
  print(Anova(up_mod)) 
  
  de_mod <- lm(de ~ NearestPt + NumAdjTerrs + SC  + Sex + SC*Sex, data = data_byyear[[d]])
  print(Anova(de_mod))
  
  be_mod <- lm(benorm ~ NearestPt + NumAdjTerrs + SC  + Sex + SC*Sex, data = data_byyear[[d]])
  print(Anova(be_mod))
  
  cc_mod <- lm(ClCoef ~ NearestPt + NumAdjTerrs + SC  + Sex + SC*Sex, data = data_byyear[[d]])
  print(Anova(cc_mod))

}
```


#Estimate robustness using Farine Strandburg-Pushkin method, code below from the supp mat (4) from their 2018 publication ~ I can't get this to work, 
```{r}

# Parameters
n.samples <- 1000 # Number of networks to generate from Bayesian intervals
n.bootstraps <- 1000 # Number of bootstrap replicates

# Generate observed network

gbi_2017[gbi_2017 > 0.01] <- 1
gbi_2017[is.na(gbi_2017)] <- 0

gbi <- get_network(gbi_2017[,-1], data_format="GBI", identities=colnames(gbi_2017[,-1]))
observed.network <- gbi
diag(observed.network) <- NA


#### PART A Generate complete observation data #####

# Collate information on observations of dyads
N <- ncol(gbi)
both.seen <- matrix(apply(gbi,2,function(x) { colSums((x+gbi)>1) }),nrow=N,ncol=N)
diag(both.seen) <- 0
either.observed <- matrix(apply(gbi,2,function(x) { colSums((x+gbi)>0) }),nrow=N,ncol=N)


# Clopper-Pearson confidence intervals on edge weights
observed.network.cp.lower <- apply(abind(both.seen,either.observed,along=3),c(1,2),function(x){if(x[2]==0){return(0)} else{return(binom.test(x[1],x[2])$conf.int[1])}})
observed.network.cp.upper <- apply(abind(both.seen,either.observed,along=3),c(1,2),function(x){if(x[2]==0){return(1)} else{return(binom.test(x[1],x[2])$conf.int[2])}})


# Bayesian estimate

# Get prior
ml2.likeli <- function(a,b,si,di){
	s.choose.d <- apply(cbind(si,di),1,function(x){return(choose(x[1],x[2]))})
	beta1 <- apply(cbind(si,di),1,function(x){return(beta(a+x[2],b+x[1]-x[2]))})
	likeli <- sum(log(s.choose.d) + log(beta1) - log(rep(beta(a,b),length(si))))
	return(likeli)
}
si <- either.observed[upper.tri(either.observed)]
di <- both.seen[upper.tri(both.seen)]

#dim(either.observed)
#dim(both.seen)
#class(si)
#length(si) #cells in one trianlge of matrix - cells on diagonal
#length(di)
#di[di>0]


prior <- optim(par=c(1,1),fn=function(x){return(-ml2.likeli(x[1],x[2],si,di))}) ##produced NANs, probably because out of 24310 cells in matrix half, only 324 interact


# Storage parameters
observed.network.bayes.lower <- matrix(NA,nrow=N,ncol=N)
observed.network.bayes.upper <- matrix(NA,nrow=N,ncol=N)
observed.network.bayes <- matrix(NA,nrow=N,ncol=N)
observed.network.bayes.d <- array(NA,dim=c(N,N,n.samples))

# Loop through each dyad
ij.pairs <- cbind(rep(1:N,each=N),rep(1:N))
ij.pairs <- ij.pairs[which(ij.pairs[,1]<ij.pairs[,2]),]


for (j in 1:nrow(ij.pairs)) {
	out <- binom.bayes(both.seen[cbind(ij.pairs[j,1],ij.pairs[j,2])],either.observed[cbind(ij.pairs[j,1],ij.pairs[j,2])],conf.level=0.95,type="central",prior.shape1=prior$par[1],prior.shape2=prior$par[2])
	observed.network.bayes.lower[ij.pairs[j,1],ij.pairs[j,2]] <- out$lower
	observed.network.bayes.upper[ij.pairs[j,1],ij.pairs[j,2]] <- out$upper
	observed.network.bayes.lower[ij.pairs[j,2],ij.pairs[j,1]] <- out$lower
	observed.network.bayes.upper[ij.pairs[j,2],ij.pairs[j,1]] <- out$upper
	out <- binom.bayes(both.seen[cbind(ij.pairs[j,1],ij.pairs[j,2])],either.observed[cbind(ij.pairs[j,1],ij.pairs[j,2])],conf.level=0.00001,type="highest",prior.shape1=prior$par[1],prior.shape2=prior$par[2])
	observed.network.bayes[ij.pairs[j,1],ij.pairs[j,2]] <- mean(c(out$upper,out$lower))
	observed.network.bayes[ij.pairs[j,2],ij.pairs[j,1]] <- mean(c(out$upper,out$lower))

	# sample from edge weight distributions to generate boostrapped networks (from Bayesian method)
	tmp <- rbeta(n.samples,out$shape1,out$shape2)
	observed.network.bayes.d[ij.pairs[j,1],ij.pairs[j,2],] <- tmp
	observed.network.bayes.d[ij.pairs[j,2],ij.pairs[j,1],] <- tmp
}
#Error bc CI failed to converge, but loops still runs, values calculated

# Bootstrapped errors ~ these all run
observed.network.boot <- array(NA,c(N,N,n.bootstraps))
for (j in 1:n.bootstraps) {
	gbi.boot <- gbi[sample(1:nrow(gbi),nrow(gbi),replace=TRUE),]
	#sink("/dev/null"); # avoid printing output of 'get_network', throws an error, so skip and print
	observed.network.boot[,,j] <- get_network(gbi.boot,data_format="GBI")
	sink();
	diag(observed.network.boot[,,j]) <- NA
}
observed.network.boot.upper <- apply(observed.network.boot,c(1,2),quantile,0.975,na.rm=T)
observed.network.boot.lower <- apply(observed.network.boot,c(1,2),quantile,0.025,na.rm=T)


#### PART B Generate subsampled observation data #####

# Parameters
n.samples <- 100
n.bootstraps <- 100 
subsamples <- c(seq(20,nrow(gbi),1),nrow(gbi)) # I changed increments from 20 to 1

# Storage parameters
N <- ncol(gbi)
observed.network.s <- array(NA,c(N,N,length(subsamples)))
observed.network.cp.lower.s <- array(NA,c(N,N,length(subsamples)))
observed.network.cp.upper.s <- array(NA,c(N,N,length(subsamples)))
observed.network.bayes.s <- array(NA,c(N,N,length(subsamples)))
observed.network.bayes.upper.s <- array(NA,c(N,N,length(subsamples)))
observed.network.bayes.lower.s <- array(NA,c(N,N,length(subsamples)))
observed.network.boot.upper.s <- array(NA,c(N,N,length(subsamples)))
observed.network.boot.lower.s <- array(NA,c(N,N,length(subsamples)))

# Network metrics
observed.network.mean.degree.s <- rep(NA,length(subsamples))
observed.network.boot.mean.degree.s <- array(NA,c(n.bootstraps,length(subsamples)))
observed.network.bayes.mean.degree.s <- array(NA,c(n.samples,length(subsamples)))

#Call magic_for to save the outputs as a dataframe
#magic_for(silent = TRUE)

# Increase in increments of 1 groups observed
for (i in 1:length(subsamples)) {
	
	# Subsample observations
	gbi.s <- gbi[1:subsamples[i],]

	# Generate subsampled network
	observed.network.s[,,i] <- get_network(gbi.s,data_format="GBI")
	diag(observed.network.s[,,i]) <- NA

	
	# Collate information on observations of dyads
	N <- ncol(gbi.s)
	both.seen <- matrix(apply(gbi.s,2,function(x) { colSums((x+gbi.s)>1) }),nrow=N,ncol=N)
	diag(both.seen) <- 0
	either.observed <- matrix(apply(gbi.s,2,function(x) { colSums((x+gbi.s)>0) }),nrow=N,ncol=N)


	# Clopper-Pearson confidence intervals on edge weights
	observed.network.cp.lower.s[,,i] <- apply(abind(both.seen, either.observed, along=3), c(1,2), function(x){if(x[2]==0){return(0)} else{return(binom.test(x[1],x[2])$conf.int[1])}})
	observed.network.cp.upper.s[,,i] <- apply(abind(both.seen,either.observed,along=3),c(1,2),function(x){if(x[2]==0){return(1)} else{return(binom.test(x[1],x[2])$conf.int[2])}})


	# Bayesian estimate

	# Get prior
	si <- either.observed[upper.tri(either.observed)]
	di <- both.seen[upper.tri(both.seen)]
	prior <- optim(par=c(1,1),fn=function(x){return(-ml2.likeli(x[1],x[2],si,di))})

	# Storage parameters
	observed.network.bayes.d <- array(NA,dim=c(N,N,n.samples))

	# Loop through each dyad
	ij.pairs <- cbind(rep(1:N,each=N),rep(1:N))
	ij.pairs <- ij.pairs[which(ij.pairs[,1]<ij.pairs[,2]),]
	for (j in 1:nrow(ij.pairs)) {
		out <- binom.bayes(both.seen[cbind(ij.pairs[j,1],ij.pairs[j,2])],either.observed[cbind(ij.pairs[j,1],ij.pairs[j,2])],conf.level=0.95,type="central",prior.shape1=prior$par[1],prior.shape2=prior$par[2])
		observed.network.bayes.lower.s[ij.pairs[j,1],ij.pairs[j,2],i] <- out$lower
		observed.network.bayes.upper.s[ij.pairs[j,1],ij.pairs[j,2],i] <- out$upper
		observed.network.bayes.lower.s[ij.pairs[j,2],ij.pairs[j,1],i] <- out$lower
		observed.network.bayes.upper.s[ij.pairs[j,2],ij.pairs[j,1],i] <- out$upper
		out <- binom.bayes(both.seen[cbind(ij.pairs[j,1],ij.pairs[j,2])],either.observed[cbind(ij.pairs[j,1],ij.pairs[j,2])],conf.level=0.00001,type="highest",prior.shape1=prior$par[1],prior.shape2=prior$par[2])
		observed.network.bayes.s[ij.pairs[j,1],ij.pairs[j,2],i] <- mean(c(out$upper,out$lower))
		observed.network.bayes.s[ij.pairs[j,2],ij.pairs[j,1],i] <- mean(c(out$upper,out$lower))

		# sample from edge weight distributions to generate boostrapped networks (from Bayesian method)
		tmp <- rbeta(n.samples,out$shape1,out$shape2)
		observed.network.bayes.d[ij.pairs[j,1],ij.pairs[j,2],] <- tmp
		observed.network.bayes.d[ij.pairs[j,2],ij.pairs[j,1],] <- tmp
	}


	# Bootstrapped errors
	observed.network.boot <- array(NA,c(N,N,n.bootstraps))
	for (j in 1:n.bootstraps) {
		gbi.boot <- gbi.s[sample(1:nrow(gbi.s),nrow(gbi.s),replace=TRUE),]
		#sink("/dev/null"); # avoid printing output of 'get_network'
		observed.network.boot[,,j] <- get_network(gbi.boot,data_format="GBI")
		sink();
		diag(observed.network.boot[,,j]) <- NA
	}
	
	observed.network.boot.upper.s[,,i] <- apply(observed.network.boot,c(1,2),quantile,0.975,na.rm=T)
	observed.network.boot.lower.s[,,i] <- apply(observed.network.boot,c(1,2),quantile,0.025,na.rm=T)

	# Calculate degree
	observed.network.mean.degree.s[i] <- mean(sna::degree(observed.network.s[,,i], gmode = "graph")) #I addeded sna:: in front of degree to avoid confusion with igraph degree
	observed.network.boot.mean.degree.s[,i] <- colMeans(apply(observed.network.boot,3,sna::degree,gmode="graph"))
	observed.network.bayes.mean.degree.s[,i] <- colMeans(apply(observed.network.bayes.d,3,sna::degree,gmode="graph"))

}


#dyads <- cbind(c(1,1,1,1,1,2,2,2,2,3,3,3,4,4,5),c(2,3,4,5,6,3,4,5,6,4,5,6,5,6,6))

options(device = "quartz")
quartz(width=15,height=8.5)
par(mfrow=c(3,5),mar=c(4,4,2.5,1),mgp=c(2.5,0.8,0),oma=c(3,3,0,0))
for (i in 1:nrow(ij.pairs)) #replace dyads with ijpairs{
	plot(NULL,type="l",ylim=c(0,1),xlim=c(0,355),xlab="",ylab="",cex.lab=1.6,axes=FALSE,xaxs="i")
	axis(2,cex.axis=1.4)
	axis(1,at=seq(0,300,100),cex.axis=1.4)
	box()
	lines(subsamples,observed.network.bayes.lower.s[dyads[i,1],dyads[i,2],],col="red",lwd=1.2)
	lines(subsamples,observed.network.bayes.upper.s[dyads[i,1],dyads[i,2],],col="red",lwd=1.2)
	lines(subsamples,observed.network.cp.lower.s[dyads[i,1],dyads[i,2],],col="grey")
	lines(subsamples,observed.network.cp.upper.s[dyads[i,1],dyads[i,2],],col="grey")
	lines(subsamples,observed.network.boot.lower.s[dyads[i,1],dyads[i,2],],col="blue")
	lines(subsamples,observed.network.boot.upper.s[dyads[i,1],dyads[i,2],],col="blue")
	lines(subsamples,observed.network.s[dyads[i,1],dyads[i,2],],col="black",lwd=2)
	#text(325,0.95,paste(dyads[i,1], dyads[i,2],sep="-"),cex=2)
	for (j in 1:nrow(dyads)) {
		points(250+dyads[j,2]*15, 1.026-dyads[j,1]*0.032, pch=0,col="darkgrey")
		points(250+dyads[j,1]*15, 1.026-dyads[j,2]*0.032, pch=0,col="darkgrey")
		points(250+dyads[i,2]*15, 1.026-dyads[i,1]*0.032, pch=15)
		points(250+dyads[i,1]*15, 1.026-dyads[i,2]*0.032, pch=15)
	}
	for (j in 1:6) {
		points(250+j*15, 1.026-j*0.032, pch=20, cex=0.3,col="darkgrey")
	}
	rect(255,0.8,350,1.025,border="darkgrey")
	text(10,1.12,paste("(",tolower(letters[i]),")",sep=""),cex=2.5,xpd=T,font=3)
}

mtext("total number of groups observed",side=1,outer=TRUE,cex=2,line=1)
mtext("edge weight",side=2,outer=TRUE,cex=2,line=0.5)


par(mar=c(4,4,2.5,1),mgp=c(2.5,0.8,0))
plot(observed.network.mean.degree.s, xlab="total number of groups observed", ylab="mean degree", type="l", lwd=0, cex.lab=1.6, cex.axis=1.4, ylim=c(0,6))
a <- apply(observed.network.boot.mean.degree.s,2,quantile,c(0.025,0.5,0.975), na.rm = TRUE) #Added na.rm = TRUE
#polygon(c(1:18,18:1),c(a[3,],),col='#0000FF44',border=NA)
lines(a[2,],lwd=2.5,col='#0000FF')
a <- apply(observed.network.bayes.mean.degree.s,2,quantile,c(0.025,0.5,0.975), na.rm = TRUE) #Added na.rm = TRUE
#polygon(c(1:18,18:1),c(a[3,],rev(a[1,])),col='#FF000044',border=NA)
lines(a[2,],lwd=2.5,col='#FF0000')


a <- observed.network.bayes.upper.s[,,1]-observed.network.bayes.lower.s[,,1] #Changed from 18 to 12, both were all NAs, then tried 1
par(mar=c(4,4,2.5,1),mgp=c(2.5,0.8,0),xaxs="i",yaxs="i")
hist(a,breaks=200,col="black",main="",xlab="uncertainty range",ylab="frequency", cex.lab=1.6, cex.axis=1.4,ylim=c(0,4000),xlim=c(-0.005,1))
box()


```
